# Supplementary material for: The Leishmania metaphylome: a comprehensive survey of Leishmania protein phylogenetic relationships
Source: BMC Genomics. 2015 Oct 30;16:887. doi: 10.1186/s12864-015-2091-2 (PMC4628237; doi:10.1186/s12864-015-2091-2)
Supplement: Additional file 1: — Supplementary tables. (XLSX 148 kb) [file 12864_2015_2091_MOESM1_ESM.xlsx]

## Sheet: Index
Index of Supplementary Tables
Table S1: Proteins without trees
Table S2:Species-specific protein expansions
Table S3: Species-specific trees for each Leishmania species
Table S4: Trees related with pathogenic species
Table S5: Visceral species related trees
Table S6: Cutaneous species related trees

## Sheet: Table S1
Table S1: This table contains proteins that were included in the analysis but that did not form part of any tree. It is highly possible that this set include species unique proteins, incomplete sequences and errors in the gene model.
Gene Identifier	Product Description
LbrM.01.0260	long-chain-fatty-acid-CoA ligase, putative
LbrM.02.0710	repeat gene hypothetical protein
LbrM.02.0780	repeat gene hypothetical protein
LbrM.03.0010	hypothetical protein
LbrM.03.0960	hypothetical protein
LbrM.03.0970	hypothetical protein
LbrM.04.0020	hypothetical protein
LbrM.04.0830	hypothetical protein, conserved
LbrM.04.1180	31-O-demethyl-FK506 methyltransferase
LbrM.05.0240	hypothetical protein, conserved
LbrM.05.1110	DNA-directed RNA polymerase I largest subunit
LbrM.06.0420	60S ribosomal protein L19, putative
LbrM.06.1180	hypothetical protein
LbrM.07.0155	hypothetical protein, conserved
LbrM.07.0510	hypothetical protein
LbrM.07.0520	hypothetical protein, conserved
LbrM.08.0200	hypothetical protein, unknown function
LbrM.08.0370	hypothetical protein, conserved
LbrM.08.0400	hypothetical protein, conserved
LbrM.08.0560	hypothetical protein, conserved
LbrM.09.0470	hypothetical protein, conserved
LbrM.10.1030	hypothetical protein
LbrM.10.1720	GP63, leishmanolysin (GP63-2)
LbrM.11.0360	argonaute-like protein (AGO1)
LbrM.11.1100	hypothetical protein
LbrM.11.1130	hypothetical protein
LbrM.12.0320	hypothetical protein, conserved
LbrM.14.0480	hypothetical protein, conserved
LbrM.14.0940	Hypothetical repeat protein
LbrM.14.1690	proteophosphoglycan ppg1
LbrM.15.0730	flavoprotein monooxygenase, putative
LbrM.16.0140	hypothetical protein
LbrM.16.0280	hypothetical protein, conserved
LbrM.16.0380	hypothetical protein, conserved
LbrM.16.1280	hypothetical protein, conserved
LbrM.17.0480	hypothetical protein
LbrM.17.1390	hypothetical protein, conserved
LbrM.18.0680	hypothetical protein
LbrM.18.0850	hypothetical protein, conserved
LbrM.18.1000	hypothetical protein, conserved
LbrM.18.1110	hypothetical protein, conserved
LbrM.18.1510	histone H1
LbrM.18.1690	chaperone protein DNAj, putative
LbrM.19.0040	hypothetical protein, conserved
LbrM.19.0600	hypothetical protein, conserved
LbrM.20.2120	hypothetical protein, conserved
LbrM.20.3580	hypothetical protein
LbrM.20.4470	hypothetical protein, conserved
LbrM.20.5720	hypothetical protein
LbrM.21.1120	hypothetical protein
LbrM.21.2110	hypothetical protein, conserved
LbrM.21.2130	hypothetical protein, conserved
LbrM.22.0105	hypothetical protein
LbrM.22.0190	hypothetical protein, conserved
LbrM.22.0610	hypothetical protein, conserved
LbrM.22.0670	mitochondrial DNA-directed RNA polymerase
LbrM.22.0810	hypothetical protein
LbrM.22.1410	hypothetical protein, unknown function
LbrM.22.1470	hypothetical protein
LbrM.23.0390	RNase III domain gene
LbrM.23.0550	hypothetical protein
LbrM.23.1120	orthologous HASP (OHL)
LbrM.23.1680	hypothetical protein, unknown function
LbrM.24.0260	hypothetical protein, conserved
LbrM.25.0320	hypothetical protein, conserved
LbrM.25.0540	hypothetical protein
LbrM.25.0570	hypothetical protein
LbrM.25.1020	hypothetical protein, unlikely
LbrM.25.2080	hypothetical protein, unlikely
LbrM.26.0010	hypothetical protein
LbrM.26.0540	hypothetical protein
LbrM.26.2090	hypothetical protein, unknown function
LbrM.27.1040	hypothetical protein, conserved
LbrM.27.1060	ABC transporter, putative
LbrM.27.1220	hypothetical protein
LbrM.27.1290	histone H1, putative
LbrM.27.2150	hypothetical protein
LbrM.27.2810	hypothetical protein
LbrM.28.0980	hypothetical protein
LbrM.28.1240	hypothetical protein, PPG-like
LbrM.28.1590	DNA polymerase kappa, putative
LbrM.28.2100	calpain-like cysteine peptidase
LbrM.28.3000	hypothetical protein, unknown function
LbrM.29.0560	hypothetical protein
LbrM.29.1760	hypothetical protein, conserved
LbrM.29.2200	hypothetical protein
LbrM.30.0010	hypothetical protein
LbrM.30.0770	40S ribosomal protein S30, putative
LbrM.30.1540	hypothetical protein, conserved
LbrM.30.1720	hypothetical protein, conserved
LbrM.30.2460	tyrosine/dopa decarboxylase, putative,dopa decarboxylase, putative
LbrM.31.0200	hypothetical protein
LbrM.31.1090	hypothetical protein, unknown function
LbrM.31.1120	hypothetical protein, conserved
LbrM.31.1250	hypothetical protein, unknown function
LbrM.31.1270	hypothetical protein, conserved
LbrM.31.1540	hypothetical protein, conserved
LbrM.31.2370	hypothetical protein
LbrM.31.2610	aminopeptidase, putative,metallo-peptidase, Clan MA(E), Family M1
LbrM.31.3370	hypothetical protein, unknown function
LbrM.32.0080	hypothetical protein
LbrM.32.1090	hypothetical protein, conserved
LbrM.32.2070	hypothetical protein, unknown function
LbrM.32.2580	hypothetical protein, conserved
LbrM.32.3410	ribosomal protein L3, putative
LbrM.32.3800	hypothetical protein
LbrM.33.0190	hypothetical protein
LbrM.33.0880	60S ribosomal protein L37a
LbrM.33.2030	oxidoreductase-like protein (pseudogene)
LbrM.33.2560	hypothetical protein, conserved
LbrM.33.3180	hypothetical protein
LbrM.33.3490	hypothetical protein
LbrM.34.0530	proteophosphoglycan ppg4
LbrM.34.0540	proteophosphoglycan ppg4
LbrM.34.0910	hypothetical protein, conserved
LbrM.34.1040	protein kinase, putative
LbrM.34.2010	hypothetical protein
LbrM.34.5350	hypothetical protein, conserved
LbrM.35.0250	elongation factor 2
LbrM.35.0340	xylulokinase, putative
LbrM.35.1140	hypothetical protein, conserved
LbrM.35.6160	a44l protein-like protein
LbrM.35.6220	hypothetical protein
LbrM.35.6491	hypothetical protein, conserved
LbrM.35.6670	hypothetical protein
LdBPK_010230.1	hypothetical protein, conserved
LdBPK_030260.1	hypothetical protein
LdBPK_030280.1	hypothetical protein, unknown function (pseudogene)
LdBPK_041180.1	hypothetical protein
LdBPK_050500.1	ATPase alpha subunit
LdBPK_060080.1	ATP-binding cassette protein subfamily G, member 1, putative
LdBPK_060090.1	ATP-binding cassette protein subfamily G, member 2, putative
LdBPK_060560.1	hypothetical protein, conserved
LdBPK_060740.1	hypothetical protein, unknown function
LdBPK_070720.1	vacuolar-type Ca2 -ATPase, putative
LdBPK_070980.1	hypothetical protein, conserved
LdBPK_070990.1	hypothetical protein, conserved
LdBPK_071280.1	ATPase subunit 9, putative, pseudogene
LdBPK_080760.1	amastin-like protein
LdBPK_091510.1	ABC transporter (pseudogene)
LdBPK_100990.1	hypothetical protein, conserved
LdBPK_101000.1	hypothetical protein
LdBPK_101050.1	histone H3
LdBPK_110880.1	hypothetical protein, conserved
LdBPK_111060.1	hypothetical protein
LdBPK_120140.1	Alg9-like mannosyltransferase, putative
LdBPK_120667.1	unspecified product
LdBPK_131130.1	40S ribosomal protein S4, putative
LdBPK_140370.1	hypothetical protein, conserved
LdBPK_140480.1	hypothetical protein
LdBPK_141180.1	kinesin K39, putative
LdBPK_141440.1	hypothetical protein
LdBPK_150490.1	hypothetical protein
LdBPK_150500.1	hypothetical protein
LdBPK_150510.1	hypothetical protein, conserved
LdBPK_151010.1	40S ribosomal protein S3, putative
LdBPK_151060.1	60S ribosomal protein L6, putative
LdBPK_151250.1	nucleoside transporter 1, putative
LdBPK_151260.1	nucleoside transporter 1, putative
LdBPK_161030a.1	hypothetical protein, unknown function
LdBPK_161070.1	hypothetical protein, unknown function
LdBPK_161690.1	U1 small nuclear ribonucleoprotein, putative
LdBPK_170740.1	hypothetical protein, conserved
LdBPK_170900.1	hypothetical protein, conserved
LdBPK_171420.1	hypothetical protein
LdBPK_171500.1	hypothetical protein, conserved
LdBPK_181030.1	Hypothetical repeat protein
LdBPK_181290.1	hypothetical protein, conserved
LdBPK_190190.1	ADP,ATP carrier protein 1, mitochondrial precursor, putative
LdBPK_191120.1	hypothetical protein, unlikely
LdBPK_191680.1	hypothetical protein
LdBPK_200120.1	phosphoglycerate kinase B, cytosolic
LdBPK_201210.1	calpain-like cysteine peptidase, putative
LdBPK_201220.1	calpain-like cysteine peptidase, putative
LdBPK_201720.1	aminoacylase, putative
LdBPK_210170.1	calpain, putative
LdBPK_210310.1	hexokinase, putative
LdBPK_212150.1	40S ribosomal protein S6, putative
LdBPK_220300.1	hypothetical protein
LdBPK_220370.1	protein kinase, putative
LdBPK_230880.1	acetyl-CoA synthetase, putative
LdBPK_230920.1	hypothetical protein, conserved
LdBPK_231100.1	hypothetical protein, unknown function (pseudogene)
LdBPK_231330.1	hypothetical protein, unknown function
LdBPK_231840.1	hypothetical protein
LdBPK_240350.1	CMP-sialic acid transporter, putative
LdBPK_240360.1	CMP-sialic acid transporter, putative
LdBPK_240450.1	hypothetical protein, conserved
LdBPK_242130.1	hypothetical protein
LdBPK_250350.1	hypothetical protein, conserved
LdBPK_251950.1	hypothetical protein, unknown function
LdBPK_252040.1	acylphosphatase, putative
LdBPK_260500.1	hypothetical protein, conserved (pseudogene)
LdBPK_260590.1	10 kDa heat shock protein, putative
LdBPK_260640.1	hypothetical protein, conserved
LdBPK_262180.1	hypothetical protein, unknown function
LdBPK_262520.1	phosphatidylinositol-4-phosphate 5-kinase, putative
LdBPK_270830.1	ATP-binding cassette protein subfamily A, member 8, putative
LdBPK_281130.1	hypothetical protein, unknown function
LdBPK_281550.1	DNA polymerase kappa, putative
LdBPK_282590.1	hypothetical protein
LdBPK_282950.1	heat-shock protein hsp70, putative
LdBPK_290110.1	hypothetical protein, conserved
LdBPK_291430.1	hypothetical protein
LdBPK_291590.1	hypothetical protein, conserved
LdBPK_291620.1	hypothetical protein, conserved
LdBPK_291630.1	hypothetical protein, conserved
LdBPK_292710.1	poly(A) polymerase, putative
LdBPK_302520.1	AAA family ATPase-like protein
LdBPK_310270.1	hypothetical protein, conserved
LdBPK_310280.1	hypothetical protein, conserved
LdBPK_310470.1	hypothetical protein
LdBPK_310660.1	hypothetical protein, conserved
LdBPK_312010.1	tryparedoxin-like protein
LdBPK_312120.1	hypothetical protein, conserved
LdBPK_312430.1	hypothetical protein, conserved
LdBPK_320840.1	MAP kinase pseudogene
LdBPK_321670.1	helicase-like protein
LdBPK_322370.1	hypothetical protein, unknown function
LdBPK_322550.1	hypothetical protein, conserved
LdBPK_323180.1	hypothetical protein, conserved (pseudogene)
LdBPK_323320.1	ribosomal protein L3, putative
LdBPK_323330.1	ribosomal protein L3, putative
LdBPK_323810.1	3-hydroxyisobutyryl-coenzyme a hydrolase-like protein
LdBPK_330970.1	hypothetical protein, conserved
LdBPK_341160.1	tuzin-like protein
LdBPK_341510.1	d-isomer specific 2-hydroxyacid dehydrogenase- protein
LdBPK_342660.1	amastin-like surface protein, putative
LdBPK_343010.1	hypothetical protein, conserved
LdBPK_343190.1	hypothetical protein, unknown function
LdBPK_350660.1	hypothetical protein, unknown function
LdBPK_351130.1	hypothetical protein, conserved
LdBPK_352070.1	hypothetical protein
LdBPK_352880.1	hypothetical protein, conserved
LdBPK_354270.1	hypothetical protein, unknown function
LdBPK_354610.1	hypothetical protein, conserved
LdBPK_354750.1	hypothetical protein, unknown function
LdBPK_360190.1	elongation factor 2
LdBPK_361210.1	endonuclease/exonuclease/phosphatase, putative
LdBPK_361330.1	hypothetical protein
LdBPK_365840.1	hypothetical protein
LinJ.03.0280	hypothetical protein, unknown function (pseudogene)
LinJ.03.0410	60S acidic ribosomal protein P2, putative
LinJ.03.0770	serine/threonine-protein kinase, putative,protein kinase, putative
LinJ.03.0820	hypothetical protein, conserved
LinJ.04.1180	hypothetical protein
LinJ.06.0740	hypothetical protein, unknown function
LinJ.07.0980	hypothetical protein, conserved
LinJ.08.0260	hypothetical protein, conserved
LinJ.10.0521	hypothetical protein, unknown function
LinJ.10.0990	hypothetical protein, conserved
LinJ.10.1170	hypothetical protein, conserved
LinJ.12.0050	hypothetical protein, unknown function
LinJ.13.0930	subtilisin-like serine peptidase,serine peptidase, clan SB, family S8-like protein
LinJ.13.1510	hypothetical protein, conserved
LinJ.17.1020	ATP-dependent RNA helicase, putative
LinJ.17.1420	hypothetical protein
LinJ.18.1030	Hypothetical repeat protein
LinJ.19.1050	hypothetical protein, conserved
LinJ.19.1120	hypothetical protein, unlikely
LinJ.21.0170	calpain, putative,cysteine peptidase, Clan CA, family C2, putative
LinJ.22.0300	hypothetical protein
LinJ.22.1570	hypothetical protein
LinJ.23.1240	hydrophilic acylated surface protein a (HASPA2)
LinJ.24.0450	hypothetical protein, conserved
LinJ.25.1290	hypothetical protein, conserved
LinJ.25.2380	hypothetical protein, conserved
LinJ.26.0640	hypothetical protein, conserved
LinJ.26.0860	heat shock 70 protein-like protein,chaperone protein-like protein
LinJ.26.2520	phosphatidylinositol-4-phosphate 5-kinase, putative
LinJ.27.1070	histone H1, putative
LinJ.27.1120	histone H1, putative
LinJ.27.2510	DEAD-box helicase-like protein
LinJ.28.0250	propionyl-coa carboxylase beta chain, putative
LinJ.28.0260	propionyl-coa carboxylase beta chain, putative
LinJ.28.0360	hypothetical protein, conserved
LinJ.28.3260	hypothetical protein, conserved
LinJ.31.0270	hypothetical protein, conserved
LinJ.31.0280	hypothetical protein, conserved
LinJ.31.2010	tryparedoxin-like protein
LinJ.31.2120	hypothetical protein, conserved
LinJ.32.2550	hypothetical protein, conserved
LinJ.33.3110	hypothetical protein
LinJ.34.1160	tuzin-like protein
LinJ.34.3190	hypothetical protein, unknown function
LinJ.35.0490	proteophosphoglycan ppg4
LinJ.35.0500	proteophosphoglycan ppg3, putative
LinJ.35.0530	proteophosphoglycan 5
LinJ.35.0660	hypothetical protein, unknown function
LinJ.36.1330	hypothetical protein
LinJ.36.4580	ubiquitin protein ligase, putative
LmjF.01.0510	fatty acyl CoA synthetase 2, putative
LmjF.04.1020	hypothetical protein, conserved
LmjF.06.0710	hypothetical protein, unknown function
LmjF.10.0185	hypothetical protein
LmjF.10.0483	hypothetical protein, unknown function
LmjF.10.0485	hypothetical protein, unknown function
LmjF.10.0970	hypothetical protein, unknown function
LmjF.11.1230	ABC transporter-like protein
LmjF.12.0420	hypothetical protein, unknown function
LmjF.12.1005	surface antigen protein 2, putative
LmjF.15.0825	hypothetical protein, conserved
LmjF.16.0880	hypothetical protein, conserved
LmjF.17.1315	hypothetical protein
LmjF.23.0910	hypothetical protein, unknown function (pseudogene)
LmjF.23.1075	hypothetical protein
LmjF.23.1084	hypothetical protein
LmjF.23.1445	hypothetical protein, conserved
LmjF.25.0590	hypothetical protein, conserved
LmjF.27.0060	hypothetical protein, conserved
LmjF.28.2210	glycoprotein 96-92, putative
LmjF.28.2415	hypothetical protein
LmjF.28.3010	hypothetical protein, conserved
LmjF.29.0555	hypothetical protein
LmjF.30.0495	hypothetical protein
LmjF.31.0420	hypothetical protein, unknown function
LmjF.31.0940	hypothetical protein
LmjF.31.1980	hypothetical protein, unknown function
LmjF.31.2580	ubiquinol-cytochrome-c reductase-like protein
LmjF.33.2955	hypothetical protein
LmjF.34.2515	hypothetical protein
LmjF.34.3410	hypothetical protein, unknown function
LmjF.35.0520	proteophosphoglycan ppg4
LmjF.35.0540	proteophosphoglycan 5
LmjF.35.2075	hypothetical protein
LmjF.35.3910	PFPI/DJ-1-like protein, putative (PFP1)
LmjF.35.4680	hypothetical protein, unknown function
LmjF.36.1265	hypothetical protein
LmjF.36.1990	hypothetical protein, unknown function
LmxM.01.0700	unspecified product
LmxM.02.0100	unspecified product
LmxM.02.0330	unspecified product
LmxM.03.0290	unspecified product
LmxM.03.0390	unspecified product
LmxM.05.0241	viscerotropic leishmaniasis antigen, putative
LmxM.05.1080a	unspecified product
LmxM.06.0630	hypothetical protein, unknown function
LmxM.07.0810	cytochrome b5-like protein
LmxM.08_29.0555	hypothetical protein
LmxM.08_29.1335	hypothetical protein
LmxM.10.0185	hypothetical protein
LmxM.11.0280	hypothetical protein, unknown function
LmxM.11.0675	hypothetical protein, conserved in leishmania
LmxM.12.0905	hypothetical protein
LmxM.16.0890a	unspecified product
LmxM.16.0441	fucose kinase, putative
LmxM.17.0236	receptor-type adenylate cyclase b
LmxM.17.1315	hypothetical protein
LmxM.18.0595	hypothetical protein
LmxM.19.1360	hypothetical protein, unknown function
LmxM.23.1062	hydrophilic surface protein 2
LmxM.23.1180	hypothetical protein, conserved
LmxM.23.1445	hypothetical protein, conserved
LmxM.27.0060	hypothetical protein, conserved
LmxM.27.1125	hypothetical protein
LmxM.27.1240	histone H1, putative
LmxM.28.3010	hypothetical protein, conserved
LmxM.28.3030partial	unspecified product
LmxM.29.2020	hypothetical protein, unknown function
LmxM.30.2580	ubiquinol-cytochrome-c reductase-like protein
LmxM.31.2270	membrane associated protein-like protein
LmxM.31.2350	hypothetical protein, conserved
LmxM.31.2501	hypothetical protein
LmxM.33.3410	hypothetical protein, unknown function
LmxM.34.0480	hypothetical protein, conserved
LmxM.34.1120	hypothetical protein, conserved
LtaP02.0090	Phosphatidylinositol 3-kinase-like protein
LtaP02.0200	Hypothetical protein, conserved
LtaP02.0350	unspecified product
LtaP02.0420	Hypothetical protein, conserved
LtaP02.0620	Hypothetical protein, unknown function
LtaP04.0240	Rna pseudouridylate synthase-like protein
LtaP04.0340	Hypothetical protein, conserved, pseudogene;;hypothetical protein, conserved
LtaP04.0410	Hypothetical protein, conserved
LtaP04.0870	Hypothetical protein
LtaP04.1130	31-O-demethyl-FK506 methyltransferase;hypothetical protein
LtaP05.0260	Viscerotropic leishmaniasis antigen, putative
LtaP05.0270	Hypothetical protein, conserved
LtaP05.0820	Mynd zinc finger (ZnF) domain-like protein
LtaP05.1040	Dipeptidyl-peptidase III, putative
LtaP05.1240	unspecified product
LtaP06.0590	unspecified product
LtaP06.0680	Hypothetical protein, unknown function
LtaP06.1260	unspecified product
LtaP06.1310	Hypothetical protein, conserved
LtaP07.0710	Topoisomerase-related function protein-like protein
LtaP07.0880	Hypothetical protein, unknown function;hypothetical protein, conserved
LtaP07.1040	Rna binding protein, putative
LtaP08.0310	Hypothetical protein, conserved
LtaP08.0950	unspecified product
LtaP08.1000	unspecified product
LtaP09.0150	Kinesin, putative
LtaP09.0160	Kinesin, putative
LtaP09.0320	Hypothetical protein, conserved (GO function: cyclic nucleotide biosynthetic process, intracellular signaling cascade)
LtaP09.1020	unspecified product
LtaP10.1320	Hypothetical protein, conserved (pseudogene);hypothetical protein,;hypothetical protein
LtaP10.1370	Arp2/3 complex subunit, putative
LtaP10.1490	unspecified product
LtaP11.0490	Dna ligase, putative
LtaP11.1130	unspecified product
LtaP12.0920	Hypothetical protein, conserved
LtaP13.0190	Hypothetical protein, unknown function;hypothetical protein, conserved
LtaP13.1150	unspecified product
LtaP14.1090	Hypothetical protein, unknown function
LtaP15.0490	Ecotin, putative
LtaP15.0760	unspecified product
LtaP15.0780	Hypothetical protein, unknown function
LtaP16.0680	Hypothetical protein, conserved
LtaP16.0710	Hypothetical protein, conserved
LtaP16.0860	Hypothetical protein, conserved
LtaP16.1010	Hypothetical protein, unknown function;hypothetical protein, conserved
LtaP16.1060	unspecified product
LtaP16.1070	Hypothetical protein, unknown function
LtaP16.1470	Hypothetical protein, conserved
LtaP16.1520	Hypothetical protein, conserved
LtaP16.1650	unspecified product
LtaP16.1740	Hypothetical protein, conserved
LtaP16.1750	unspecified product
LtaP17.0370	unspecified product
LtaP17.0910	Hypothetical protein, conserved
LtaP18.0600	Peroxisomal enoyl-coa hydratase, putative
LtaP18.0630	40s ribosomal protein S27-1, putative;40S ribosomal protein S27-1
LtaP18.0640	Hypothetical protein
LtaP18.0770	Hypothetical protein, conserved
LtaP18.1420	unspecified product
LtaP18.1500	unspecified product
LtaP19.1100	Hypothetical protein, conserved
LtaP19.1280	Hypothetical protein, unknown function
LtaP20.0040	Phosphate-repressible phosphate permease-like protein;phosphate-Repressible Phosphate Permease;phosphate transporter, putative;phosphate-repressible phosphate permease;phosphate-Repressible Phosphate Permease-like protein
LtaP20.1090	Hypothetical protein, conserved
LtaP20.1440	Hypothetical protein, conserved
LtaP21.0860	Hypothetical protein, conserved
LtaP21.1880	unspecified product
LtaP22.0160	unspecified product
LtaP22.0430	unspecified product
LtaP22.0810	3'a2rel-related protein
LtaP22.1530	unspecified product
LtaP23.0430	unspecified product
LtaP23.0570	Kinetoplast-associated protein-like protein;glycoprotein 96-92, putative
LtaP23.0630	Acetyl-CoA synthetase, putative
LtaP23.1500	Hypothetical protein, conserved
LtaP24.0430	Hypothetical protein, unknown function
LtaP24.0570	Hypothetical protein, conserved
LtaP24.0680	Hypothetical protein, conserved (GO function: regulation of transcription)
LtaP24.1210	Hypothetical protein, conserved
LtaP24.1220	unspecified product
LtaP25.0070	unspecified product
LtaP25.0620	Hypothetical protein, conserved
LtaP25.0630	unspecified product
LtaP25.0780	unspecified product
LtaP25.2510	Hypothetical protein
LtaP25.2530	Glutathionylspermidine synthase, putative
LtaP26.0070	unspecified product
LtaP26.0610	Protein disulfide isomerase, putative
LtaP26.1440	unspecified product
LtaP26.1470	Hypothetical protein, conserved
LtaP26.1670	40s ribosomal protein S33, putative
LtaP26.2090	Mitotubule-associated protein Gb4, putative
LtaP26.2340	unspecified product
LtaP27.0340	unspecified product
LtaP27.1170	unspecified product
LtaP27.1770	unspecified product
LtaP27.2350	Hypothetical protein, conserved
LtaP27.2680	Hypothetical protein, unknown function
LtaP28.0150	Hypothetical protein, conserved
LtaP28.0200	unspecified product
LtaP28.0820	Hypothetical protein, conserved
LtaP28.1060	unspecified product
LtaP28.2060	unspecified product
LtaP28.2530	Hypothetical protein, conserved
LtaP28.2960	Hypothetical protein, unknown function
LtaP29.0680	Flagellar radial spoke protein, putative;flagellar radial spoke protein-like, putative
LtaP29.0780	unspecified product
LtaP29.1040	Abc transporter-like protein
LtaP29.1210	Hypothetical protein, conserved
LtaP29.1810	Hypothetical protein, conserved
LtaP29.2100	Hypothetical protein, unknown function
LtaP29.2330	Hypothetical protein, conserved
LtaP29.2580	Kinesin, putative
LtaP29.2800	unspecified product
LtaP29.2960	Hypothetical protein, conserved
LtaP30.0150	unspecified product
LtaP30.0760	40s ribosomal protein S30, putative
LtaP30.0790	Cdc16, putative
LtaP30.1240	Hypothetical protein, conserved
LtaP31.0220	unspecified product
LtaP31.0680	Hypothetical protein, conserved
LtaP31.0900	Sodium stibogluconate resistance protein, putative
LtaP31.0910	Hypothetical protein, conserved
LtaP31.1160	Hypothetical protein, conserved
LtaP31.1210	Hypothetical protein, conserved
LtaP31.1390	Hypothetical protein, conserved
LtaP31.1420	Multidrug resistance protein, putative;p-glycoprotein-like protein;multidrug resistance protein, copy 1-like protein;p-glycoprotein e;p-glycoprotein e, putative
LtaP31.2300	unspecified product
LtaP31.2310	unspecified product
LtaP31.2410	unspecified product
LtaP31.2420	Acetylornithine deacetylase-like protein;glutamamyl carboxypeptidase, putative
LtaP31.2790	unspecified product
LtaP31.3240	unspecified product
LtaP32.0750	unspecified product
LtaP32.1000	unspecified product
LtaP32.2540	Hypothetical protein, conserved
LtaP32.2700	unspecified product
LtaP32.3560	Hypothetical protein, conserved
LtaP32.3630	Hypothetical protein, conserved
LtaP32.3720	Dead/DEAH box helicase, putative
LtaP33.0430	Dna mismatch repair protein, putative
LtaP33.0510	Hypothetical protein, conserved
LtaP33.1350	Hypothetical protein, conserved
LtaP33.1400	unspecified product
LtaP33.1840	unspecified product
LtaP33.2150	Hypothetical protein, conserved
LtaP33.2230	unspecified product
LtaP33.2470	Glycosyl hydrolase-like protein
LtaP33.2490	Hypothetical protein, conserved
LtaP33.3310	Hypothetical protein, conserved
LtaP33.3330	Hypothetical protein, conserved
LtaP34.0750	Hypothetical protein, unknown function;hypothetical protein, conserved
LtaP34.0760	Hypothetical protein, unknown function;kinesin, putative;hypothetical protein, conserved;kinesin K39, putative (GO function: microtubule-based movement)
LtaP34.1180	Hypothetical protein, conserved
LtaP34.1370	unspecified product
LtaP34.1500	Hypothetical protein, conserved
LtaP34.1630	Hypothetical protein, conserved
LtaP34.1780	Hypothetical protein, conserved
LtaP34.2470	Hypothetical protein, conserved
LtaP34.2940	Hypothetical protein, conserved
LtaP35.0120	Hypothetical protein, unknown function
LtaP35.0390	unspecified product
LtaP35.0450	unspecified product
LtaP35.0580	unspecified product
LtaP35.0770	Beta-fructofuranosidase-like protein;hypothetical protein, conserved
LtaP35.2690	Hypothetical protein, conserved
LtaP35.3180	unspecified product
LtaP35.3630	Hypothetical protein, conserved
LtaP36.1990	Hypothetical protein, unknown function
LtaP36.2430	unspecified product
LtaP36.3270	unspecified product
LtaP36.3500	Ribosomal protein L29, putative
LtaP36.3870	40s ribosomal protein S27-1, putative;40S ribosomal protein S27-1
LtaP36.4850	unspecified product
LtaP36.5870	Phosphoprotein lepp12
LtaP36.6460	Lmgt2, putative;glucose transporter, putative;glucose transporter, lmgt2, putative;glucose transporter/membrane transporter D2, putative
LtaP36.6610	unspecified product
LtaP36.6950	unspecified product
LtaP36.7260	unspecified product
LtaPcontig01370-1	Hypothetical protein, conserved
LtaPcontig03852-1	Hypothetical protein, conserved
LtaPcontig05144-1	Hypothetical protein, conserved
LtaPcontig05818-1	Camp specific phosphodiesterase, putative
LtaPcontig05819-1	Camp specific phosphodiesterase, putative
LtaPcontig05830-1	Hypothetical protein, conserved
LtaPcontig102-1	Hypothetical protein, unknown function;hypothetical protein, conserved
LtaPcontig140-1	Hypothetical protein, conserved
LtaPcontig144-1	Kinesin, putative
LtaPcontig242-1	Hypothetical protein, conserved
LtaPcontig264-1	Hypothetical protein, unknown function
LtaPcontig278-1	Hypothetical protein, conserved
LtaPcontig313-1	Hypothetical protein, conserved
LtaPcontig333-1	Atp-dependent Clp protease subunit, heat shock protein 100 (HSP100), putative;ATP-dependent Clp protease subunit, heat shock protein 78 (HSP78), putative
LtaPcontig364-1	Hypothetical protein, conserved
LtaPcontig371-1	Hypothetical protein, conserved
LtaPcontig378-1	Hypothetical protein, conserved
LtaPcontig396-1	Hypothetical protein, conserved
LtaPcontig414-1	Hypothetical protein, conserved
LtaPcontig42-1	Hypothetical protein, unknown function;hypothetical protein, conserved
LtaPcontig424-1	Hypothetical protein, conserved
LtaPcontig434-1	Transmembrane amino acid transporter protein-like;transmembrane amino acid transporter protein-like protein
LtaPcontig501-1	Hypothetical protein, conserved
LtaPcontig521-1	8-oxoguanine DNA glycosylase, putative
LtaPcontig55-1	Lmgt2, putative;glucose transporter, putative;glucose transporter, lmgt2, putative;glucose transporter/membrane transporter D2, putative
LtaPcontig61-1	Hypothetical protein, conserved
LtaPcontig88-1	Hypothetical protein, conserved
LtaPscaffold00695-2	Hypothetical protein, unknown function;hypothetical protein

## Sheet: Table S2
Table S2: Species-specific protein expansions for each species. These expansions were defined as duplications that only comprised paralogs detected by the species overlap algorithm.
Seed Identifier	Species	Protein Length	Product Description	Number of expansions	Expanded Ids
LbrM.34.0020	L. (V.) braziliensis	908	TATE DNA Transposon	30	LbrM.30.3200 LbrM.30.3190 LbrM.11.1170 LbrM.31.1860 LbrM.20.6120 LbrM.20.6140 LbrM.20.6080 LbrM.35.0030 LbrM.26.2650 LbrM.34.5340 LbrM.20.6070 LbrM.30.3790 LbrM.28.0010 LbrM.25.2620 LbrM.20.6110 LbrM.07.0500 LbrM.32.0010 LbrM.25.2610 LbrM.32.0040 LbrM.30.3210 LbrM.34.2200 LbrM.24.2430 LbrM.30.3800 LbrM.34.0020 LbrM.30.3780 LbrM.18.0010 LbrM.11.1160 LbrM.05.1240 LbrM.25.2600 LbrM.30.3220
LbrM.25.2610	L. (V.) braziliensis	1115	TATE DNA Transposon	30	LbrM.26.2650 LbrM.20.6080 LbrM.35.0030 LbrM.30.3200 LbrM.30.3190 LbrM.11.1170 LbrM.31.1860 LbrM.20.6120 LbrM.34.5340 LbrM.20.6140 LbrM.20.6070 LbrM.30.3790 LbrM.25.2620 LbrM.20.6110 LbrM.25.2610 LbrM.32.0010 LbrM.07.0500 LbrM.32.0040 LbrM.28.0010 LbrM.30.3210 LbrM.24.2430 LbrM.30.3780 LbrM.34.2200 LbrM.30.3800 LbrM.18.0010 LbrM.30.3220 LbrM.11.1160 LbrM.34.0020 LbrM.25.2600 LbrM.05.1240
LbrM.30.3220	L. (V.) braziliensis	953	TATE DNA transposons	30	LbrM.30.3200 LbrM.31.1860 LbrM.11.1170 LbrM.20.6140 LbrM.30.3190 LbrM.20.6120 LbrM.20.6080 LbrM.35.0030 LbrM.34.5340 LbrM.20.6070 LbrM.28.0010 LbrM.30.3790 LbrM.25.2620 LbrM.07.0500 LbrM.32.0010 LbrM.25.2610 LbrM.20.6110 LbrM.32.0040 LbrM.26.2650 LbrM.30.3210 LbrM.34.2200 LbrM.24.2430 LbrM.30.3780 LbrM.18.0010 LbrM.30.3800 LbrM.05.1240 LbrM.25.2600 LbrM.30.3220 LbrM.11.1160 LbrM.34.0020
LbrM.32.0040	L. (V.) braziliensis	767	TATE DNA Transposon	29	LbrM.31.1860 LbrM.11.1170 LbrM.20.6140 LbrM.30.3190 LbrM.20.6080 LbrM.20.6120 LbrM.30.3200 LbrM.35.0030 LbrM.34.5340 LbrM.20.6070 LbrM.28.0010 LbrM.30.3790 LbrM.25.2610 LbrM.32.0010 LbrM.07.0500 LbrM.20.6110 LbrM.25.2620 LbrM.32.0040 LbrM.26.2650 LbrM.30.3210 LbrM.34.2200 LbrM.24.2430 LbrM.30.3780 LbrM.18.0010 LbrM.30.3800 LbrM.34.0020 LbrM.30.3220 LbrM.25.2600 LbrM.05.1240
LbrM.25.2620	L. (V.) braziliensis	928	TATE DNA Transposon	29	LbrM.30.3200 LbrM.20.6080 LbrM.20.6120 LbrM.11.1170 LbrM.20.6140 LbrM.31.1860 LbrM.30.3190 LbrM.35.0030 LbrM.34.5340 LbrM.20.6070 LbrM.28.0010 LbrM.25.2620 LbrM.20.6110 LbrM.07.0500 LbrM.25.2610 LbrM.32.0010 LbrM.32.0040 LbrM.30.3790 LbrM.26.2650 LbrM.30.3210 LbrM.34.2200 LbrM.24.2430 LbrM.30.3780 LbrM.18.0010 LbrM.30.3800 LbrM.34.0020 LbrM.25.2600 LbrM.30.3220 LbrM.05.1240
LbrM.08.1140	L. (V.) braziliensis	209	amastin-like protein	28	LbrM.08.1050 LbrM.20.0790 LbrM.20.4290 LbrM.20.4300 LbrM.08.0310 LbrM.20.0800 LbrM.08.0290 LbrM.08.0300 LbrM.08.1060 LbrM.18.0460 LbrM.20.0780 LbrM.20.2410 LbrM.20.1480 LbrM.20.2390 LbrM.20.2370 LbrM.20.1060 LbrM.20.1080 LbrM.20.4310 LbrM.08.1130 LbrM.20.4320 LbrM.08.1030 LbrM.08.1120 LbrM.08.1040 LbrM.08.1140 LbrM.18.0470 LbrM.08.0670 LbrM.13.1330 LbrM.20.0950
LbrM.20.1060	L. (V.) braziliensis	192	amastin-like surface protein, putative	28	LbrM.08.1050 LbrM.20.0790 LbrM.20.4290 LbrM.20.4300 LbrM.08.0310 LbrM.20.0800 LbrM.08.0290 LbrM.08.0300 LbrM.08.1060 LbrM.18.0460 LbrM.20.0780 LbrM.20.2410 LbrM.20.1480 LbrM.20.2390 LbrM.20.2370 LbrM.20.1060 LbrM.20.1080 LbrM.20.4310 LbrM.08.1130 LbrM.20.4320 LbrM.08.1030 LbrM.08.1120 LbrM.08.1040 LbrM.08.1140 LbrM.18.0470 LbrM.08.0670 LbrM.13.1330 LbrM.20.0950
LbrM.08.1030	L. (V.) braziliensis	210	amastin-like protein	28	LbrM.08.1050 LbrM.20.0790 LbrM.20.4290 LbrM.20.4300 LbrM.08.0310 LbrM.20.0800 LbrM.08.0290 LbrM.08.0300 LbrM.08.1060 LbrM.18.0460 LbrM.20.0780 LbrM.20.2410 LbrM.20.1480 LbrM.20.2390 LbrM.20.2370 LbrM.20.1060 LbrM.20.1080 LbrM.20.4310 LbrM.08.1130 LbrM.20.4320 LbrM.08.1030 LbrM.08.1120 LbrM.08.1040 LbrM.08.1140 LbrM.18.0470 LbrM.08.0670 LbrM.13.1330 LbrM.20.0950
LbrM.08.1120	L. (V.) braziliensis	207	amastin-like surface protein, putative	28	LbrM.08.1050 LbrM.20.0790 LbrM.20.4290 LbrM.20.4300 LbrM.08.0310 LbrM.20.0800 LbrM.08.0290 LbrM.08.0300 LbrM.08.1060 LbrM.18.0460 LbrM.20.0780 LbrM.20.2410 LbrM.20.1480 LbrM.20.2390 LbrM.20.2370 LbrM.20.1060 LbrM.20.1080 LbrM.20.4310 LbrM.08.1130 LbrM.20.4320 LbrM.08.1030 LbrM.08.1120 LbrM.08.1040 LbrM.08.1140 LbrM.18.0470 LbrM.08.0670 LbrM.13.1330 LbrM.20.0950
LbrM.20.2390	L. (V.) braziliensis	192	amastin-like surface protein, putative	28	LbrM.08.1050 LbrM.20.0790 LbrM.20.4290 LbrM.20.4300 LbrM.08.0310 LbrM.20.0800 LbrM.08.0290 LbrM.08.0300 LbrM.08.1060 LbrM.18.0460 LbrM.20.0780 LbrM.20.2410 LbrM.20.1480 LbrM.20.2390 LbrM.20.2370 LbrM.20.1060 LbrM.20.1080 LbrM.20.4310 LbrM.08.1130 LbrM.20.4320 LbrM.08.1030 LbrM.08.1120 LbrM.08.1040 LbrM.08.1140 LbrM.18.0470 LbrM.08.0670 LbrM.13.1330 LbrM.20.0950
LbrM.13.1330	L. (V.) braziliensis	194	amastin	28	LbrM.18.0470 LbrM.08.0670 LbrM.13.1330 LbrM.20.0950 LbrM.08.1140 LbrM.08.1120 LbrM.08.1040 LbrM.08.1030 LbrM.20.4320 LbrM.08.1130 LbrM.20.2390 LbrM.20.1480 LbrM.20.2410 LbrM.20.2370 LbrM.20.1060 LbrM.20.1080 LbrM.20.4310 LbrM.08.1050 LbrM.20.0790 LbrM.08.1060 LbrM.08.0310 LbrM.20.0800 LbrM.08.0290 LbrM.08.0300 LbrM.20.4290 LbrM.20.4300 LbrM.18.0460 LbrM.20.0780
LbrM.20.0780	L. (V.) braziliensis	211	amastin-like surface protein, putative	28	LbrM.08.1050 LbrM.20.0790 LbrM.20.4290 LbrM.20.4300 LbrM.08.0310 LbrM.20.0800 LbrM.08.0290 LbrM.08.0300 LbrM.08.1060 LbrM.18.0460 LbrM.20.0780 LbrM.20.2410 LbrM.20.1480 LbrM.20.2390 LbrM.20.2370 LbrM.20.1060 LbrM.20.1080 LbrM.20.4310 LbrM.08.1130 LbrM.20.4320 LbrM.08.1030 LbrM.08.1120 LbrM.08.1040 LbrM.08.1140 LbrM.18.0470 LbrM.08.0670 LbrM.13.1330 LbrM.20.0950
LbrM.20.4310	L. (V.) braziliensis	192	amastin-like surface protein, putative	28	LbrM.08.1050 LbrM.20.0790 LbrM.20.4290 LbrM.20.4300 LbrM.08.0310 LbrM.20.0800 LbrM.08.0290 LbrM.08.0300 LbrM.08.1060 LbrM.18.0460 LbrM.20.0780 LbrM.20.2410 LbrM.20.1480 LbrM.20.2390 LbrM.20.2370 LbrM.20.1060 LbrM.20.1080 LbrM.20.4310 LbrM.08.1130 LbrM.20.4320 LbrM.08.1030 LbrM.08.1120 LbrM.08.1040 LbrM.08.1140 LbrM.18.0470 LbrM.08.0670 LbrM.13.1330 LbrM.20.0950
LbrM.20.4300	L. (V.) braziliensis	192	amastin-like surface protein, putative	28	LbrM.08.1050 LbrM.20.0790 LbrM.20.4290 LbrM.20.4300 LbrM.08.0310 LbrM.20.0800 LbrM.08.0290 LbrM.08.0300 LbrM.08.1060 LbrM.18.0460 LbrM.20.0780 LbrM.20.2410 LbrM.20.1480 LbrM.20.2390 LbrM.20.2370 LbrM.20.1060 LbrM.20.1080 LbrM.20.4310 LbrM.08.1130 LbrM.20.4320 LbrM.08.1030 LbrM.08.1120 LbrM.08.1040 LbrM.08.1140 LbrM.18.0470 LbrM.08.0670 LbrM.13.1330 LbrM.20.0950
LbrM.08.1130	L. (V.) braziliensis	212	amastin-like surface protein, putative	28	LbrM.18.0470 LbrM.08.0670 LbrM.13.1330 LbrM.20.0950 LbrM.08.1050 LbrM.20.0790 LbrM.20.4290 LbrM.20.4300 LbrM.08.0310 LbrM.20.0800 LbrM.08.0290 LbrM.08.0300 LbrM.08.1060 LbrM.18.0460 LbrM.20.0780 LbrM.20.2410 LbrM.20.1480 LbrM.20.2390 LbrM.20.2370 LbrM.20.1060 LbrM.20.1080 LbrM.20.4310 LbrM.08.1130 LbrM.20.4320 LbrM.08.1140 LbrM.08.1030 LbrM.08.1120 LbrM.08.1040
LbrM.08.0670	L. (V.) braziliensis	195	amastin-like protein	28	LbrM.08.1050 LbrM.20.0790 LbrM.20.4290 LbrM.20.4300 LbrM.08.0310 LbrM.20.0800 LbrM.08.0290 LbrM.08.0300 LbrM.08.1060 LbrM.18.0460 LbrM.20.0780 LbrM.20.2410 LbrM.20.1480 LbrM.20.2390 LbrM.20.2370 LbrM.20.1060 LbrM.20.1080 LbrM.20.4310 LbrM.08.1130 LbrM.20.4320 LbrM.08.1030 LbrM.08.1120 LbrM.08.1040 LbrM.08.1140 LbrM.18.0470 LbrM.08.0670 LbrM.13.1330 LbrM.20.0950
LbrM.20.2410	L. (V.) braziliensis	193	amastin-like surface protein, putative	28	LbrM.08.1050 LbrM.20.0790 LbrM.20.4290 LbrM.20.4300 LbrM.08.0310 LbrM.20.0800 LbrM.08.0290 LbrM.08.0300 LbrM.08.1060 LbrM.18.0460 LbrM.20.0780 LbrM.20.2410 LbrM.20.1480 LbrM.20.2390 LbrM.20.2370 LbrM.20.1060 LbrM.20.1080 LbrM.20.4310 LbrM.08.1130 LbrM.20.4320 LbrM.08.1030 LbrM.08.1120 LbrM.08.1040 LbrM.08.1140 LbrM.18.0470 LbrM.08.0670 LbrM.13.1330 LbrM.20.0950
LbrM.30.3200	L. (V.) braziliensis	1634	TATE DNA Transposon	27	LbrM.26.2650 LbrM.20.6080 LbrM.20.6120 LbrM.30.0460 LbrM.11.1170 LbrM.20.6090 LbrM.20.6140 LbrM.31.1860 LbrM.30.3190 LbrM.30.3200 LbrM.35.0030 LbrM.34.5340 LbrM.20.6070 LbrM.30.3790 LbrM.25.2620 LbrM.20.6110 LbrM.32.0010 LbrM.25.2610 LbrM.07.0500 LbrM.28.0010 LbrM.30.3210 LbrM.34.2200 LbrM.24.2430 LbrM.30.3800 LbrM.11.1160 LbrM.25.2600 LbrM.05.1240
LbrM.35.0030	L. (V.) braziliensis	1639	TATE DNA Transposon	27	LbrM.30.3200 LbrM.20.6090 LbrM.20.6140 LbrM.30.0460 LbrM.11.1170 LbrM.31.1860 LbrM.30.3190 LbrM.20.6080 LbrM.20.6120 LbrM.35.0030 LbrM.26.2650 LbrM.34.5340 LbrM.20.6070 LbrM.30.3790 LbrM.25.2620 LbrM.20.6110 LbrM.32.0010 LbrM.25.2610 LbrM.07.0500 LbrM.28.0010 LbrM.30.3210 LbrM.34.2200 LbrM.24.2430 LbrM.30.3800 LbrM.11.1160 LbrM.25.2600 LbrM.05.1240
LbrM.20.6070	L. (V.) braziliensis	1649	TATE DNA Transposon	27	LbrM.35.0030 LbrM.20.6090 LbrM.20.6140 LbrM.30.0460 LbrM.11.1170 LbrM.31.1860 LbrM.30.3190 LbrM.20.6080 LbrM.20.6120 LbrM.30.3200 LbrM.26.2650 LbrM.34.5340 LbrM.20.6070 LbrM.30.3790 LbrM.25.2620 LbrM.20.6110 LbrM.25.2610 LbrM.07.0500 LbrM.32.0010 LbrM.28.0010 LbrM.30.3210 LbrM.34.2200 LbrM.24.2430 LbrM.30.3800 LbrM.11.1160 LbrM.25.2600 LbrM.05.1240
LbrM.20.6140	L. (V.) braziliensis	1486	TATE DNA Transposon	27	LbrM.34.5340 LbrM.30.3190 LbrM.11.1170 LbrM.31.1860 LbrM.20.6090 LbrM.20.6140 LbrM.20.6080 LbrM.20.6120 LbrM.35.0030 LbrM.30.3200 LbrM.26.2650 LbrM.20.6070 LbrM.30.3790 LbrM.25.2620 LbrM.25.2610 LbrM.32.0010 LbrM.07.0500 LbrM.20.6110 LbrM.32.0040 LbrM.28.0010 LbrM.30.3210 LbrM.34.2200 LbrM.24.2430 LbrM.30.3800 LbrM.11.1160 LbrM.25.2600 LbrM.05.1240
LbrM.20.6120	L. (V.) braziliensis	1604	unspecified product	27	LbrM.30.3200 LbrM.20.6090 LbrM.20.6140 LbrM.30.0460 LbrM.11.1170 LbrM.31.1860 LbrM.30.3190 LbrM.20.6080 LbrM.20.6120 LbrM.35.0030 LbrM.26.2650 LbrM.34.5340 LbrM.20.6070 LbrM.30.3790 LbrM.25.2620 LbrM.20.6110 LbrM.25.2610 LbrM.07.0500 LbrM.32.0010 LbrM.28.0010 LbrM.30.3210 LbrM.34.2200 LbrM.24.2430 LbrM.30.3800 LbrM.11.1160 LbrM.25.2600 LbrM.05.1240
LbrM.05.1240	L. (V.) braziliensis	1531	hypothetical protein	27	LbrM.30.3210 LbrM.30.3200 LbrM.20.6120 LbrM.20.6080 LbrM.30.3190 LbrM.26.2650 LbrM.11.1170 LbrM.31.1860 LbrM.35.0030 LbrM.34.5340 LbrM.20.6140 LbrM.20.6070 LbrM.30.3790 LbrM.28.0010 LbrM.25.2610 LbrM.20.6110 LbrM.07.0500 LbrM.32.0010 LbrM.25.2620 LbrM.34.2200 LbrM.24.2430 LbrM.30.3800 LbrM.30.3220 LbrM.05.1240 LbrM.25.2600 LbrM.34.0020 LbrM.11.1160
LbrM.08.0310	L. (V.) braziliensis	231	amastin-like surface protein, putative	27	LbrM.18.0460 LbrM.20.0780 LbrM.20.4290 LbrM.20.4300 LbrM.08.0300 LbrM.20.0800 LbrM.08.0310 LbrM.08.0290 LbrM.20.0790 LbrM.08.1050 LbrM.08.1060 LbrM.18.0470 LbrM.13.1330 LbrM.08.0670 LbrM.20.2410 LbrM.20.2390 LbrM.20.1480 LbrM.20.2370 LbrM.20.1060 LbrM.20.1080 LbrM.20.4310 LbrM.08.1030 LbrM.08.1120 LbrM.08.1040 LbrM.08.1140 LbrM.20.4320 LbrM.08.1130
LbrM.31.1860	L. (V.) braziliensis	1639	TATE DNA Transposon	27	LbrM.34.5340 LbrM.35.0030 LbrM.20.6090 LbrM.20.6140 LbrM.30.0460 LbrM.11.1170 LbrM.31.1860 LbrM.30.3190 LbrM.20.6080 LbrM.20.6120 LbrM.30.3200 LbrM.25.2620 LbrM.20.6110 LbrM.32.0010 LbrM.07.0500 LbrM.25.2610 LbrM.28.0010 LbrM.30.3790 LbrM.20.6070 LbrM.26.2650 LbrM.30.3210 LbrM.34.2200 LbrM.24.2430 LbrM.30.3800 LbrM.11.1160 LbrM.25.2600 LbrM.05.1240
LbrM.30.3800	L. (V.) braziliensis	1336	TATE DNA transposons	27	LbrM.25.2620 LbrM.20.6080 LbrM.20.6120 LbrM.11.1170 LbrM.31.1860 LbrM.26.2650 LbrM.30.3190 LbrM.30.3200 LbrM.35.0030 LbrM.34.5340 LbrM.20.6140 LbrM.20.6070 LbrM.30.3790 LbrM.28.0010 LbrM.25.2610 LbrM.07.0500 LbrM.32.0010 LbrM.20.6110 LbrM.30.3210 LbrM.34.2200 LbrM.24.2430 LbrM.30.3800 LbrM.34.0020 LbrM.11.1160 LbrM.30.3220 LbrM.05.1240 LbrM.25.2600
LbrM.34.2200	L. (V.) braziliensis	1639	TATE DNA transposons	27	LbrM.34.5340 LbrM.26.2650 LbrM.20.6090 LbrM.20.6140 LbrM.30.0460 LbrM.30.3190 LbrM.31.1860 LbrM.11.1170 LbrM.20.6120 LbrM.20.6080 LbrM.35.0030 LbrM.30.3200 LbrM.20.6070 LbrM.30.3790 LbrM.25.2620 LbrM.20.6110 LbrM.32.0010 LbrM.25.2610 LbrM.07.0500 LbrM.28.0010 LbrM.30.3210 LbrM.34.2200 LbrM.24.2430 LbrM.30.3800 LbrM.11.1160 LbrM.25.2600 LbrM.05.1240
LbrM.20.6110	L. (V.) braziliensis	1722	TATE DNA Transposon	27	LbrM.20.6090 LbrM.20.6140 LbrM.20.6080 LbrM.30.3190 LbrM.31.1860 LbrM.30.0460 LbrM.11.1170 LbrM.20.6120 LbrM.30.3200 LbrM.35.0030 LbrM.34.5340 LbrM.20.6070 LbrM.30.3790 LbrM.26.2650 LbrM.28.0010 LbrM.25.2620 LbrM.25.2610 LbrM.07.0500 LbrM.32.0010 LbrM.20.6110 LbrM.30.3210 LbrM.34.2200 LbrM.24.2430 LbrM.30.3800 LbrM.11.1160 LbrM.05.1240 LbrM.25.2600
LbrM.24.2430	L. (V.) braziliensis	1639	TATE DNA Transposon	27	LbrM.34.5340 LbrM.35.0030 LbrM.20.6080 LbrM.20.6090 LbrM.20.6140 LbrM.30.0460 LbrM.30.3190 LbrM.11.1170 LbrM.20.6120 LbrM.31.1860 LbrM.26.2650 LbrM.30.3200 LbrM.20.6070 LbrM.30.3790 LbrM.25.2620 LbrM.20.6110 LbrM.32.0010 LbrM.07.0500 LbrM.25.2610 LbrM.28.0010 LbrM.30.3210 LbrM.34.2200 LbrM.24.2430 LbrM.30.3800 LbrM.11.1160 LbrM.25.2600 LbrM.05.1240
LbrM.20.6080	L. (V.) braziliensis	1502	TATE DNA Transposon	27	LbrM.26.2650 LbrM.20.6090 LbrM.20.6140 LbrM.30.0460 LbrM.11.1170 LbrM.31.1860 LbrM.30.3190 LbrM.20.6080 LbrM.20.6120 LbrM.35.0030 LbrM.30.3200 LbrM.34.5340 LbrM.20.6070 LbrM.30.3790 LbrM.25.2620 LbrM.20.6110 LbrM.25.2610 LbrM.07.0500 LbrM.32.0010 LbrM.28.0010 LbrM.30.3210 LbrM.34.2200 LbrM.24.2430 LbrM.30.3800 LbrM.11.1160 LbrM.25.2600 LbrM.05.1240
LbrM.32.0010	L. (V.) braziliensis	1617	TATE DNA Transposon	27	LbrM.20.6090 LbrM.20.6140 LbrM.20.6080 LbrM.30.3190 LbrM.31.1860 LbrM.30.0460 LbrM.11.1170 LbrM.20.6120 LbrM.30.3200 LbrM.35.0030 LbrM.34.5340 LbrM.30.3790 LbrM.25.2620 LbrM.25.2610 LbrM.20.6110 LbrM.07.0500 LbrM.32.0010 LbrM.28.0010 LbrM.20.6070 LbrM.26.2650 LbrM.30.3210 LbrM.34.2200 LbrM.24.2430 LbrM.30.3800 LbrM.11.1160 LbrM.05.1240 LbrM.25.2600
LbrM.30.3210	L. (V.) braziliensis	1397	TATE DNA transposons	26	LbrM.20.6070 LbrM.34.5340 LbrM.26.2650 LbrM.20.6090 LbrM.20.6140 LbrM.30.3190 LbrM.11.1170 LbrM.31.1860 LbrM.20.6080 LbrM.20.6120 LbrM.35.0030 LbrM.30.3200 LbrM.30.3790 LbrM.28.0010 LbrM.25.2620 LbrM.20.6110 LbrM.25.2610 LbrM.07.0500 LbrM.32.0010 LbrM.30.3210 LbrM.34.2200 LbrM.24.2430 LbrM.30.3800 LbrM.11.1160 LbrM.25.2600 LbrM.05.1240
LbrM.30.3190	L. (V.) braziliensis	2107	TATE DNA transposons	26	LbrM.26.2650 LbrM.30.3200 LbrM.20.6140 LbrM.20.6090 LbrM.20.6120 LbrM.20.6080 LbrM.30.0460 LbrM.11.1170 LbrM.31.1860 LbrM.30.3190 LbrM.35.0030 LbrM.34.5340 LbrM.20.6070 LbrM.30.3790 LbrM.25.2610 LbrM.32.0010 LbrM.20.6110 LbrM.07.0500 LbrM.28.0010 LbrM.30.3210 LbrM.34.2200 LbrM.24.2430 LbrM.30.3800 LbrM.11.1160 LbrM.25.2600 LbrM.05.1240
LbrM.26.2650	L. (V.) braziliensis	1334	TATE DNA transposons	26	LbrM.20.6090 LbrM.20.6140 LbrM.20.6080 LbrM.30.3190 LbrM.11.1170 LbrM.31.1860 LbrM.20.6120 LbrM.35.0030 LbrM.30.3200 LbrM.30.3210 LbrM.26.2650 LbrM.34.5340 LbrM.20.6070 LbrM.30.3790 LbrM.25.2620 LbrM.20.6110 LbrM.25.2610 LbrM.07.0500 LbrM.32.0010 LbrM.28.0010 LbrM.34.2200 LbrM.24.2430 LbrM.30.3800 LbrM.11.1160 LbrM.25.2600 LbrM.05.1240
LbrM.07.0500	L. (V.) braziliensis	2052	hypothetical protein	26	LbrM.26.2650 LbrM.30.3200 LbrM.20.6090 LbrM.20.6140 LbrM.30.0460 LbrM.11.1170 LbrM.30.3190 LbrM.31.1860 LbrM.20.6080 LbrM.20.6120 LbrM.35.0030 LbrM.34.5340 LbrM.20.6070 LbrM.30.3790 LbrM.25.2610 LbrM.32.0010 LbrM.20.6110 LbrM.07.0500 LbrM.28.0010 LbrM.30.3210 LbrM.34.2200 LbrM.24.2430 LbrM.30.3800 LbrM.11.1160 LbrM.25.2600 LbrM.05.1240
LbrM.28.0010	L. (V.) braziliensis	2006	TATE DNA transposons	26	LbrM.07.0500 LbrM.25.2610 LbrM.32.0010 LbrM.20.6110 LbrM.28.0010 LbrM.20.6120 LbrM.34.5340 LbrM.35.0030 LbrM.20.6090 LbrM.20.6140 LbrM.31.1860 LbrM.30.0460 LbrM.11.1170 LbrM.30.3190 LbrM.20.6080 LbrM.30.3200 LbrM.20.6070 LbrM.30.3790 LbrM.26.2650 LbrM.30.3210 LbrM.34.2200 LbrM.24.2430 LbrM.30.3800 LbrM.11.1160 LbrM.25.2600 LbrM.05.1240
LbrM.34.5340	L. (V.) braziliensis	1870	TATE DNA transposons	26	LbrM.20.6120 LbrM.35.0030 LbrM.30.3210 LbrM.30.0460 LbrM.11.1170 LbrM.31.1860 LbrM.30.3190 LbrM.26.2650 LbrM.20.6090 LbrM.20.6140 LbrM.20.6080 LbrM.34.5340 LbrM.20.6070 LbrM.30.3200 LbrM.25.2610 LbrM.32.0010 LbrM.20.6110 LbrM.07.0500 LbrM.28.0010 LbrM.30.3790 LbrM.34.2200 LbrM.24.2430 LbrM.30.3800 LbrM.11.1160 LbrM.25.2600 LbrM.05.1240
LbrM.11.1160	L. (V.) braziliensis	1311	TATE DNA transposons,DNA transposon	26	LbrM.30.3200 LbrM.31.1860 LbrM.30.0460 LbrM.11.1170 LbrM.26.2650 LbrM.30.3190 LbrM.20.6080 LbrM.20.6140 LbrM.20.6090 LbrM.20.6120 LbrM.35.0030 LbrM.34.5340 LbrM.20.6070 LbrM.30.3790 LbrM.07.0500 LbrM.25.2610 LbrM.32.0010 LbrM.20.6110 LbrM.30.3210 LbrM.28.0010 LbrM.34.2200 LbrM.24.2430 LbrM.30.3800 LbrM.25.2600 LbrM.05.1240 LbrM.11.1160
LbrM.25.2600	L. (V.) braziliensis	1831	TATE DNA Transposon	26	LbrM.26.2650 LbrM.20.6080 LbrM.20.6140 LbrM.20.6090 LbrM.20.6120 LbrM.11.1170 LbrM.31.1860 LbrM.30.0460 LbrM.30.3190 LbrM.35.0030 LbrM.30.3200 LbrM.34.5340 LbrM.20.6070 LbrM.30.3790 LbrM.25.2610 LbrM.32.0010 LbrM.20.6110 LbrM.07.0500 LbrM.28.0010 LbrM.30.3210 LbrM.34.2200 LbrM.24.2430 LbrM.30.3800 LbrM.11.1160 LbrM.25.2600 LbrM.05.1240
LbrM.30.3790	L. (V.) braziliensis	2062	TATE DNA transposons	26	LbrM.26.2650 LbrM.30.3200 LbrM.20.6090 LbrM.20.6140 LbrM.30.0460 LbrM.11.1170 LbrM.31.1860 LbrM.30.3190 LbrM.20.6120 LbrM.20.6080 LbrM.35.0030 LbrM.34.5340 LbrM.20.6070 LbrM.30.3790 LbrM.25.2610 LbrM.20.6110 LbrM.32.0010 LbrM.07.0500 LbrM.28.0010 LbrM.30.3210 LbrM.34.2200 LbrM.24.2430 LbrM.30.3800 LbrM.11.1160 LbrM.25.2600 LbrM.05.1240
LbrM.10.0520	L. (V.) braziliensis	575	GP63, leishmanolysin,metallo-peptidase, Clan MA(M), Family M8	25	LbrM.10.0610 LbrM.10.0580 LbrM.10.0550 LbrM.10.0560 LbrM.10.0600 LbrM.10.0510 LbrM.10.1710 LbrM.10.1550 LbrM.10.0540 LbrM.10.1560 LbrM.10.0520 LbrM.10.1680 LbrM.10.0470 LbrM.10.1670 LbrM.10.1610 LbrM.10.0480 LbrM.10.1650 LbrM.10.1660 LbrM.10.1570 LbrM.10.1590 LbrM.10.1630 LbrM.10.1620 LbrM.10.1640 LbrM.10.0500 LbrM.10.0590
LbrM.10.1660	L. (V.) braziliensis	577	GP63, leishmanolysin (GP63-2)	25	LbrM.10.0610 LbrM.10.0580 LbrM.10.0550 LbrM.10.0560 LbrM.10.1710 LbrM.10.0510 LbrM.10.0600 LbrM.10.1560 LbrM.10.0520 LbrM.10.1550 LbrM.10.0540 LbrM.10.1620 LbrM.10.1630 LbrM.10.1640 LbrM.10.1680 LbrM.10.0470 LbrM.10.1670 LbrM.10.1610 LbrM.10.0480 LbrM.10.1570 LbrM.10.1650 LbrM.10.1660 LbrM.10.1590 LbrM.10.0500 LbrM.10.0590
LbrM.10.1670	L. (V.) braziliensis	574	GP63, leishmanolysin (GP63-2)	25	LbrM.10.0580 LbrM.10.0610 LbrM.10.0550 LbrM.10.0560 LbrM.10.1710 LbrM.10.0510 LbrM.10.0600 LbrM.10.1560 LbrM.10.0520 LbrM.10.1550 LbrM.10.0540 LbrM.10.1680 LbrM.10.0470 LbrM.10.1670 LbrM.10.1610 LbrM.10.0480 LbrM.10.1650 LbrM.10.1660 LbrM.10.1570 LbrM.10.1590 LbrM.10.1640 LbrM.10.1630 LbrM.10.1620 LbrM.10.0500 LbrM.10.0590
LbrM.11.1170	L. (V.) braziliensis	2025	TATE DNA transposons	25	LbrM.30.3200 LbrM.20.6120 LbrM.31.1860 LbrM.30.0460 LbrM.11.1170 LbrM.26.2650 LbrM.30.3190 LbrM.20.6080 LbrM.20.6140 LbrM.20.6090 LbrM.35.0030 LbrM.34.5340 LbrM.20.6070 LbrM.28.0010 LbrM.20.6110 LbrM.32.0010 LbrM.07.0500 LbrM.30.3790 LbrM.30.3210 LbrM.34.2200 LbrM.24.2430 LbrM.30.3800 LbrM.11.1160 LbrM.25.2600 LbrM.05.1240
LbrM.10.0480	L. (V.) braziliensis	584	GP63, leishmanolysin,metallo-peptidase, Clan MA(M), Family M8 (GP63-2)	25	LbrM.10.0610 LbrM.10.0580 LbrM.10.0550 LbrM.10.0560 LbrM.10.1710 LbrM.10.0510 LbrM.10.0600 LbrM.10.1560 LbrM.10.0520 LbrM.10.1550 LbrM.10.0540 LbrM.10.1660 LbrM.10.1650 LbrM.10.1570 LbrM.10.1610 LbrM.10.0480 LbrM.10.1590 LbrM.10.1620 LbrM.10.1630 LbrM.10.1640 LbrM.10.1680 LbrM.10.0470 LbrM.10.1670 LbrM.10.0500 LbrM.10.0590
LbrM.10.1630	L. (V.) braziliensis	584	GP63, leishmanolysin (GP63-2)	25	LbrM.10.0580 LbrM.10.0610 LbrM.10.0550 LbrM.10.0560 LbrM.10.0600 LbrM.10.0510 LbrM.10.1710 LbrM.10.1560 LbrM.10.0520 LbrM.10.1550 LbrM.10.0540 LbrM.10.1610 LbrM.10.0480 LbrM.10.1650 LbrM.10.1660 LbrM.10.1570 LbrM.10.1590 LbrM.10.1680 LbrM.10.0470 LbrM.10.1670 LbrM.10.1640 LbrM.10.1620 LbrM.10.1630 LbrM.10.0500 LbrM.10.0590
LbrM.10.0540	L. (V.) braziliensis	557	GP63, leishmanolysin,metallo-peptidase, Clan MA(M), Family M8	25	LbrM.10.0550 LbrM.10.0610 LbrM.10.0580 LbrM.10.0560 LbrM.10.0600 LbrM.10.0510 LbrM.10.1710 LbrM.10.1560 LbrM.10.0520 LbrM.10.1550 LbrM.10.0540 LbrM.10.1610 LbrM.10.0480 LbrM.10.1650 LbrM.10.1660 LbrM.10.1570 LbrM.10.1590 LbrM.10.1620 LbrM.10.1630 LbrM.10.1640 LbrM.10.1680 LbrM.10.0470 LbrM.10.1670 LbrM.10.0500 LbrM.10.0590
LbrM.10.0470	L. (V.) braziliensis	577	GP63, leishmanolysin (GP63-1)	25	LbrM.10.0580 LbrM.10.0610 LbrM.10.0550 LbrM.10.0560 LbrM.10.1710 LbrM.10.0510 LbrM.10.0600 LbrM.10.1560 LbrM.10.0520 LbrM.10.1550 LbrM.10.0540 LbrM.10.1630 LbrM.10.1620 LbrM.10.1640 LbrM.10.1610 LbrM.10.0480 LbrM.10.1660 LbrM.10.1650 LbrM.10.1570 LbrM.10.1590 LbrM.10.1680 LbrM.10.0470 LbrM.10.1670 LbrM.10.0500 LbrM.10.0590
LbrM.10.1650	L. (V.) braziliensis	584	GP63, leishmanolysin (GP63-2)	25	LbrM.10.0610 LbrM.10.0580 LbrM.10.0550 LbrM.10.0560 LbrM.10.0600 LbrM.10.0510 LbrM.10.1710 LbrM.10.1560 LbrM.10.0520 LbrM.10.1550 LbrM.10.0540 LbrM.10.1680 LbrM.10.0470 LbrM.10.1670 LbrM.10.1620 LbrM.10.1630 LbrM.10.1640 LbrM.10.1610 LbrM.10.0480 LbrM.10.1570 LbrM.10.1660 LbrM.10.1650 LbrM.10.1590 LbrM.10.0500 LbrM.10.0590
LbrM.10.1570	L. (V.) braziliensis	584	GP63, leishmanolysin (GP63-2)	25	LbrM.10.0610 LbrM.10.0580 LbrM.10.0550 LbrM.10.0560 LbrM.10.1710 LbrM.10.0510 LbrM.10.0600 LbrM.10.1560 LbrM.10.0520 LbrM.10.1550 LbrM.10.0540 LbrM.10.1610 LbrM.10.0480 LbrM.10.1650 LbrM.10.1660 LbrM.10.1570 LbrM.10.1590 LbrM.10.1680 LbrM.10.0470 LbrM.10.1670 LbrM.10.1620 LbrM.10.1630 LbrM.10.1640 LbrM.10.0500 LbrM.10.0590
LbrM.10.1620	L. (V.) braziliensis	584	GP63, leishmanolysin (GP63-2)	25	LbrM.10.0580 LbrM.10.0610 LbrM.10.0550 LbrM.10.0560 LbrM.10.1710 LbrM.10.0510 LbrM.10.0600 LbrM.10.1560 LbrM.10.0520 LbrM.10.1550 LbrM.10.0540 LbrM.10.1680 LbrM.10.0470 LbrM.10.1670 LbrM.10.1640 LbrM.10.1630 LbrM.10.1620 LbrM.10.1610 LbrM.10.0480 LbrM.10.1650 LbrM.10.1660 LbrM.10.1570 LbrM.10.1590 LbrM.10.0500 LbrM.10.0590
LbrM.10.1610	L. (V.) braziliensis	584	GP63, leishmanolysin (GP63-2)	25	LbrM.10.1620 LbrM.10.1630 LbrM.10.1640 LbrM.10.1660 LbrM.10.1650 LbrM.10.1570 LbrM.10.0480 LbrM.10.1610 LbrM.10.1590 LbrM.10.1680 LbrM.10.0470 LbrM.10.1670 LbrM.10.1560 LbrM.10.0520 LbrM.10.1550 LbrM.10.0540 LbrM.10.0500 LbrM.10.0590 LbrM.10.0600 LbrM.10.0510 LbrM.10.1710 LbrM.10.0550 LbrM.10.0560 LbrM.10.0610 LbrM.10.0580
LbrM.18.0010	L. (V.) braziliensis	629	TATE DNA Transposon	24	LbrM.34.5340 LbrM.20.6140 LbrM.20.6070 LbrM.20.6080 LbrM.35.0030 LbrM.20.6120 LbrM.30.3200 LbrM.26.2650 LbrM.32.0040 LbrM.25.2610 LbrM.32.0010 LbrM.20.6110 LbrM.31.1860 LbrM.25.2620 LbrM.30.3210 LbrM.34.2200 LbrM.24.2430 LbrM.30.3780 LbrM.18.0010 LbrM.30.3800 LbrM.34.0020 LbrM.05.1240 LbrM.25.2600 LbrM.30.3220
LbrM.08.1050	L. (V.) braziliensis	221	amastin-like protein	24	LbrM.20.2410 LbrM.20.2390 LbrM.20.1480 LbrM.20.1060 LbrM.20.1080 LbrM.20.4310 LbrM.20.2370 LbrM.08.1130 LbrM.08.1120 LbrM.08.1030 LbrM.08.1040 LbrM.08.1140 LbrM.20.4320 LbrM.18.0460 LbrM.20.0780 LbrM.08.1060 LbrM.08.0310 LbrM.20.0800 LbrM.08.0290 LbrM.08.0300 LbrM.20.4300 LbrM.20.4290 LbrM.20.0790 LbrM.08.1050
LbrM.08.1060	L. (V.) braziliensis	218	amastin-like protein	24	LbrM.20.2410 LbrM.20.2390 LbrM.20.1480 LbrM.20.1060 LbrM.20.1080 LbrM.20.4310 LbrM.20.2370 LbrM.08.1130 LbrM.20.4320 LbrM.08.1030 LbrM.08.1120 LbrM.08.1040 LbrM.08.1140 LbrM.18.0460 LbrM.20.0780 LbrM.20.0790 LbrM.08.1050 LbrM.08.1060 LbrM.08.0310 LbrM.20.0800 LbrM.08.0290 LbrM.08.0300 LbrM.20.4300 LbrM.20.4290
LbrM.10.0610	L. (V.) braziliensis	621	GP63, leishmanolysin	24	LbrM.10.0560 LbrM.10.0610 LbrM.10.0580 LbrM.10.0550 LbrM.10.0500 LbrM.10.1560 LbrM.10.0520 LbrM.10.1550 LbrM.10.0540 LbrM.10.1680 LbrM.10.0470 LbrM.10.1670 LbrM.10.1620 LbrM.10.1630 LbrM.10.1640 LbrM.10.1650 LbrM.10.1660 LbrM.10.1570 LbrM.10.1610 LbrM.10.0480 LbrM.10.1590 LbrM.10.0510 LbrM.10.0600 LbrM.10.0590
LbrM.10.1540	L. (V.) braziliensis	251	GP63, leishmanolysin (GP63-1)	24	LbrM.10.0590 LbrM.10.0600 LbrM.10.0510 LbrM.10.1710 LbrM.10.0480 LbrM.10.1610 LbrM.10.1590 LbrM.10.1670 LbrM.10.1680 LbrM.10.0470 LbrM.10.1620 LbrM.10.1630 LbrM.10.1640 LbrM.10.0520 LbrM.10.0540 LbrM.10.1650 LbrM.10.1660 LbrM.10.1570 LbrM.10.0560 LbrM.10.0610 LbrM.10.0580 LbrM.10.1540 LbrM.10.0550 LbrM.10.0500
LbrM.20.2370	L. (V.) braziliensis	189	amastin-like surface protein, putative	24	LbrM.20.0790 LbrM.08.1050 LbrM.20.4290 LbrM.20.4300 LbrM.08.0310 LbrM.20.0800 LbrM.08.0290 LbrM.08.0300 LbrM.08.1060 LbrM.18.0460 LbrM.20.0780 LbrM.08.1130 LbrM.20.4320 LbrM.08.1030 LbrM.08.1040 LbrM.08.1120 LbrM.08.1140 LbrM.20.2370 LbrM.20.2390 LbrM.20.1480 LbrM.20.2410 LbrM.20.1080 LbrM.20.1060 LbrM.20.4310
LbrM.20.1080	L. (V.) braziliensis	192	amastin-like surface protein, putative	24	LbrM.20.0790 LbrM.08.1050 LbrM.20.4290 LbrM.20.4300 LbrM.08.0310 LbrM.20.0800 LbrM.08.0290 LbrM.08.0300 LbrM.08.1060 LbrM.20.0780 LbrM.18.0460 LbrM.08.1130 LbrM.08.1030 LbrM.08.1120 LbrM.08.1040 LbrM.08.1140 LbrM.20.4320 LbrM.20.2410 LbrM.20.2390 LbrM.20.1480 LbrM.20.1060 LbrM.20.1080 LbrM.20.4310 LbrM.20.2370
LbrM.20.1480	L. (V.) braziliensis	192	amastin-like surface protein, putative	24	LbrM.20.0790 LbrM.08.1050 LbrM.20.4290 LbrM.20.4300 LbrM.08.0310 LbrM.20.0800 LbrM.08.0290 LbrM.08.0300 LbrM.08.1060 LbrM.20.0780 LbrM.18.0460 LbrM.08.1130 LbrM.08.1030 LbrM.08.1120 LbrM.08.1040 LbrM.08.1140 LbrM.20.4320 LbrM.20.2410 LbrM.20.2390 LbrM.20.1480 LbrM.20.1060 LbrM.20.1080 LbrM.20.4310 LbrM.20.2370
LbrM.10.0550	L. (V.) braziliensis	615	GP63, leishmanolysin,metallo-peptidase, Clan MA(M), Family M8 (GP63-2)	24	LbrM.10.0560 LbrM.10.0610 LbrM.10.0580 LbrM.10.0550 LbrM.10.0500 LbrM.10.1560 LbrM.10.0520 LbrM.10.1550 LbrM.10.0540 LbrM.10.1680 LbrM.10.0470 LbrM.10.1670 LbrM.10.1620 LbrM.10.1630 LbrM.10.1640 LbrM.10.1650 LbrM.10.1660 LbrM.10.1570 LbrM.10.1610 LbrM.10.0480 LbrM.10.1590 LbrM.10.0510 LbrM.10.0600 LbrM.10.0590
LbrM.10.1710	L. (V.) braziliensis	305	GP63, leishmanolysin (GP63-2)	24	LbrM.10.1680 LbrM.10.0470 LbrM.10.1670 LbrM.10.1570 LbrM.10.1650 LbrM.10.1660 LbrM.10.1610 LbrM.10.0480 LbrM.10.1590 LbrM.10.1630 LbrM.10.1620 LbrM.10.1640 LbrM.10.1550 LbrM.10.0540 LbrM.10.0520 LbrM.10.0500 LbrM.10.0560 LbrM.10.0580 LbrM.10.0610 LbrM.10.0550 LbrM.10.1710 LbrM.10.0510 LbrM.10.0600 LbrM.10.0590
LbrM.30.3780	L. (V.) braziliensis	629	TATE DNA transposons	24	LbrM.20.6080 LbrM.35.0030 LbrM.20.6120 LbrM.30.3200 LbrM.20.6140 LbrM.20.6070 LbrM.34.5340 LbrM.26.2650 LbrM.32.0040 LbrM.25.2610 LbrM.32.0010 LbrM.20.6110 LbrM.31.1860 LbrM.25.2620 LbrM.30.3210 LbrM.34.2200 LbrM.24.2430 LbrM.30.3780 LbrM.30.3800 LbrM.18.0010 LbrM.30.3220 LbrM.05.1240 LbrM.25.2600 LbrM.34.0020
LbrM.18.0460	L. (V.) braziliensis	209	amastin-like surface protein	24	LbrM.08.1050 LbrM.20.0790 LbrM.08.0300 LbrM.08.0290 LbrM.08.0310 LbrM.20.0800 LbrM.20.4290 LbrM.20.4300 LbrM.08.1060 LbrM.08.1130 LbrM.20.0780 LbrM.18.0460 LbrM.20.2390 LbrM.20.1480 LbrM.20.2410 LbrM.20.2370 LbrM.20.1060 LbrM.20.1080 LbrM.20.4310 LbrM.20.4320 LbrM.08.1030 LbrM.08.1120 LbrM.08.1040 LbrM.08.1140
LbrM.08.0290	L. (V.) braziliensis	231	amastin-like surface protein, putative	24	LbrM.20.2410 LbrM.20.2390 LbrM.20.1480 LbrM.20.1060 LbrM.20.1080 LbrM.20.4310 LbrM.20.2370 LbrM.08.1130 LbrM.20.4320 LbrM.08.1030 LbrM.08.1120 LbrM.08.1040 LbrM.08.1140 LbrM.18.0460 LbrM.20.0780 LbrM.20.0790 LbrM.08.1050 LbrM.08.1060 LbrM.20.4290 LbrM.20.4300 LbrM.08.0300 LbrM.20.0800 LbrM.08.0310 LbrM.08.0290
LbrM.10.0560	L. (V.) braziliensis	623	GP63, leishmanolysin,metallo-peptidase, Clan MA(M), Family M8 (GP63-4)	24	LbrM.10.0560 LbrM.10.0610 LbrM.10.0580 LbrM.10.0550 LbrM.10.0500 LbrM.10.1560 LbrM.10.0520 LbrM.10.1550 LbrM.10.0540 LbrM.10.1680 LbrM.10.0470 LbrM.10.1670 LbrM.10.1620 LbrM.10.1630 LbrM.10.1640 LbrM.10.1650 LbrM.10.1660 LbrM.10.1570 LbrM.10.1610 LbrM.10.0480 LbrM.10.1590 LbrM.10.0510 LbrM.10.0600 LbrM.10.0590
LbrM.10.1680	L. (V.) braziliensis	401	GP63, leishmanolysin (GP63-2)	24	LbrM.10.1670 LbrM.10.0470 LbrM.10.1680 LbrM.10.1610 LbrM.10.0480 LbrM.10.1660 LbrM.10.1650 LbrM.10.1570 LbrM.10.1590 LbrM.10.1630 LbrM.10.1620 LbrM.10.1640 LbrM.10.0540 LbrM.10.0520 LbrM.10.0560 LbrM.10.0550 LbrM.10.0610 LbrM.10.0580 LbrM.10.1540 LbrM.10.0600 LbrM.10.0590 LbrM.10.0500 LbrM.10.0510 LbrM.10.1710
LbrM.10.0500	L. (V.) braziliensis	385	GP63, leishmanolysin,metallo-peptidase, Clan MA(M), Family M8	24	LbrM.10.0500 LbrM.10.0610 LbrM.10.0580 LbrM.10.1540 LbrM.10.0550 LbrM.10.0560 LbrM.10.1670 LbrM.10.1680 LbrM.10.0470 LbrM.10.1630 LbrM.10.1620 LbrM.10.1640 LbrM.10.1650 LbrM.10.1660 LbrM.10.1570 LbrM.10.1610 LbrM.10.0480 LbrM.10.1590 LbrM.10.0520 LbrM.10.0540 LbrM.10.1710 LbrM.10.0510 LbrM.10.0600 LbrM.10.0590
LbrM.08.0300	L. (V.) braziliensis	218	amastin-like surface protein, putative	24	LbrM.18.0460 LbrM.20.0780 LbrM.08.1130 LbrM.20.0790 LbrM.08.1050 LbrM.08.1060 LbrM.20.4290 LbrM.20.4300 LbrM.08.0290 LbrM.20.0800 LbrM.08.0310 LbrM.08.0300 LbrM.08.1030 LbrM.08.1120 LbrM.08.1040 LbrM.08.1140 LbrM.20.2410 LbrM.20.2390 LbrM.20.1480 LbrM.20.2370 LbrM.20.1060 LbrM.20.1080 LbrM.20.4310 LbrM.20.4320
LbrM.10.1640	L. (V.) braziliensis	711	GP63, leishmanolysin (GP63-2)	23	LbrM.10.1650 LbrM.10.1660 LbrM.10.1570 LbrM.10.0480 LbrM.10.1610 LbrM.10.1590 LbrM.10.1630 LbrM.10.1620 LbrM.10.1640 LbrM.10.1680 LbrM.10.0470 LbrM.10.1670 LbrM.10.1550 LbrM.10.0540 LbrM.10.0520 LbrM.10.0500 LbrM.10.0580 LbrM.10.0610 LbrM.10.0550 LbrM.10.0560 LbrM.10.0590 LbrM.10.0600 LbrM.10.0510
LbrM.10.0510	L. (V.) braziliensis	622	GP63, leishmanolysin,metallo-peptidase, Clan MA(M), Family M8 (GP63-3)	23	LbrM.10.1650 LbrM.10.1660 LbrM.10.1570 LbrM.10.0480 LbrM.10.1610 LbrM.10.1590 LbrM.10.1630 LbrM.10.1620 LbrM.10.1640 LbrM.10.1680 LbrM.10.0470 LbrM.10.1670 LbrM.10.1550 LbrM.10.0540 LbrM.10.0520 LbrM.10.0500 LbrM.10.0580 LbrM.10.0610 LbrM.10.0550 LbrM.10.0560 LbrM.10.0590 LbrM.10.0600 LbrM.10.0510
LbrM.10.0600	L. (V.) braziliensis	611	GP63, leishmanolysin	23	LbrM.10.1650 LbrM.10.1660 LbrM.10.1570 LbrM.10.0480 LbrM.10.1610 LbrM.10.1590 LbrM.10.1630 LbrM.10.1620 LbrM.10.1640 LbrM.10.1680 LbrM.10.0470 LbrM.10.1670 LbrM.10.1550 LbrM.10.0540 LbrM.10.0520 LbrM.10.0500 LbrM.10.0580 LbrM.10.0610 LbrM.10.0550 LbrM.10.0560 LbrM.10.0590 LbrM.10.0600 LbrM.10.0510
LbrM.10.1590	L. (V.) braziliensis	707	GP63, leishmanolysin (GP63-2)	23	LbrM.10.1650 LbrM.10.1660 LbrM.10.1570 LbrM.10.0480 LbrM.10.1610 LbrM.10.1590 LbrM.10.1630 LbrM.10.1620 LbrM.10.1640 LbrM.10.1680 LbrM.10.0470 LbrM.10.1670 LbrM.10.1550 LbrM.10.0540 LbrM.10.0520 LbrM.10.0500 LbrM.10.0580 LbrM.10.0610 LbrM.10.0550 LbrM.10.0560 LbrM.10.0590 LbrM.10.0600 LbrM.10.0510
LbrM.10.0590	L. (V.) braziliensis	589	GP63, leishmanolysin	23	LbrM.10.1650 LbrM.10.1660 LbrM.10.1570 LbrM.10.0480 LbrM.10.1610 LbrM.10.1590 LbrM.10.1630 LbrM.10.1620 LbrM.10.1640 LbrM.10.1680 LbrM.10.0470 LbrM.10.1670 LbrM.10.1550 LbrM.10.0540 LbrM.10.0520 LbrM.10.0500 LbrM.10.0580 LbrM.10.0610 LbrM.10.0550 LbrM.10.0560 LbrM.10.0590 LbrM.10.0600 LbrM.10.0510
LbrM.10.0580	L. (V.) braziliensis	622	GP63, leishmanolysin,metallo-peptidase, Clan MA(M), Family M8 (GP63-4)	23	LbrM.10.1650 LbrM.10.1660 LbrM.10.1570 LbrM.10.0480 LbrM.10.1610 LbrM.10.1590 LbrM.10.1630 LbrM.10.1620 LbrM.10.1640 LbrM.10.1680 LbrM.10.0470 LbrM.10.1670 LbrM.10.1550 LbrM.10.0540 LbrM.10.0520 LbrM.10.0500 LbrM.10.0580 LbrM.10.0610 LbrM.10.0550 LbrM.10.0560 LbrM.10.0590 LbrM.10.0600 LbrM.10.0510
LbrM.20.6090	L. (V.) braziliensis	1470	TATE DNA Transposon	22	LbrM.30.0460 LbrM.31.1860 LbrM.11.1170 LbrM.30.3190 LbrM.24.2430 LbrM.34.2200 LbrM.30.3210 LbrM.20.6120 LbrM.20.6090 LbrM.20.6080 LbrM.30.3200 LbrM.35.0030 LbrM.34.5340 LbrM.29.0010 LbrM.20.6140 LbrM.20.6070 LbrM.30.3790 LbrM.28.0010 LbrM.20.6110 LbrM.25.2600 LbrM.32.0010 LbrM.07.0500
LbrM.30.0460	L. (V.) braziliensis	1343	TATE DNA Transposon	22	LbrM.31.1860 LbrM.30.3190 LbrM.11.1170 LbrM.30.0460 LbrM.24.2430 LbrM.34.2200 LbrM.30.3210 LbrM.20.6080 LbrM.20.6120 LbrM.20.6090 LbrM.30.3200 LbrM.35.0030 LbrM.34.5340 LbrM.29.0010 LbrM.20.6140 LbrM.20.6070 LbrM.30.3790 LbrM.28.0010 LbrM.20.6110 LbrM.25.2600 LbrM.32.0010 LbrM.07.0500
LbrM.10.1550	L. (V.) braziliensis	559	GP63, leishmanolysin (GP63-2)	22	LbrM.10.0590 LbrM.10.0600 LbrM.10.0510 LbrM.10.1630 LbrM.10.1620 LbrM.10.1640 LbrM.10.1590 LbrM.10.1610 LbrM.10.0480 LbrM.10.1650 LbrM.10.1660 LbrM.10.1570 LbrM.10.1670 LbrM.10.0470 LbrM.10.1560 LbrM.10.0520 LbrM.10.0540 LbrM.10.1550 LbrM.10.0560 LbrM.10.0580 LbrM.10.0610 LbrM.10.0550
LbrM.10.1560	L. (V.) braziliensis	340	GP63, leishmanolysin (GP63-2)	22	LbrM.10.0590 LbrM.10.0600 LbrM.10.0510 LbrM.10.1630 LbrM.10.1620 LbrM.10.1640 LbrM.10.1590 LbrM.10.1610 LbrM.10.0480 LbrM.10.1660 LbrM.10.1650 LbrM.10.1570 LbrM.10.1670 LbrM.10.0470 LbrM.10.0540 LbrM.10.1550 LbrM.10.0520 LbrM.10.1560 LbrM.10.0560 LbrM.10.0610 LbrM.10.0580 LbrM.10.0550
LbrM.29.0010	L. (V.) braziliensis	953	TATE DNA Transposon	21	LbrM.20.6070 LbrM.30.3790 LbrM.34.5340 LbrM.35.0030 LbrM.20.6080 LbrM.20.6090 LbrM.31.1860 LbrM.30.3190 LbrM.11.1170 LbrM.30.0460 LbrM.30.3200 LbrM.20.6120 LbrM.07.0500 LbrM.32.0010 LbrM.20.6110 LbrM.28.0010 LbrM.34.2200 LbrM.24.2430 LbrM.25.2600 LbrM.11.1160 LbrM.29.0010
LbrM.10.0490	L. (V.) braziliensis	195	GP63, leishmanolysin,metallo-peptidase, Clan MA(M), Family M8 (GP63-2)	15	LbrM.10.1670 LbrM.10.0470 LbrM.10.1630 LbrM.10.1620 LbrM.10.0540 LbrM.10.1550 LbrM.10.0520 LbrM.10.1560 LbrM.10.1660 LbrM.10.1650 LbrM.10.1570 LbrM.10.1610 LbrM.10.0480 LbrM.10.1700 LbrM.10.0490
LbrM.10.1700	L. (V.) braziliensis	195	GP63, leishmanolysin	15	LbrM.10.1670 LbrM.10.0470 LbrM.10.1630 LbrM.10.1620 LbrM.10.0540 LbrM.10.1550 LbrM.10.0520 LbrM.10.1560 LbrM.10.1660 LbrM.10.1650 LbrM.10.1570 LbrM.10.1610 LbrM.10.0480 LbrM.10.0490 LbrM.10.1700
LbrM.20.4320	L. (V.) braziliensis	208	amastin-like surface protein, putative	13	LbrM.08.1130 LbrM.08.1120 LbrM.08.1030 LbrM.08.1040 LbrM.08.1140 LbrM.20.4320 LbrM.20.1060 LbrM.20.1080 LbrM.20.4310 LbrM.20.2410 LbrM.20.2390 LbrM.20.1480 LbrM.20.2370
LbrM.20.0790	L. (V.) braziliensis	222	amastin-like surface protein, putative	11	LbrM.18.0460 LbrM.20.0780 LbrM.08.1060 LbrM.08.0310 LbrM.20.0800 LbrM.08.0290 LbrM.08.0300 LbrM.20.4300 LbrM.20.4290 LbrM.08.1050 LbrM.20.0790
LbrM.20.0800	L. (V.) braziliensis	231	amastin-like surface protein, putative	11	LbrM.18.0460 LbrM.20.0780 LbrM.20.0790 LbrM.08.1050 LbrM.08.1060 LbrM.20.4290 LbrM.20.4300 LbrM.08.0300 LbrM.20.0800 LbrM.08.0310 LbrM.08.0290
LbrM.30.0450	L. (V.) braziliensis	131	histone H4	10	LbrM.02.0020 LbrM.23.1830 LbrM.29.2900 LbrM.34.0030 LbrM.35.0020 LbrM.35.0070 LbrM.34.1230 LbrM.35.0130 LbrM.21.0020 LbrM.30.0450
LbrM.19.1530	L. (V.) braziliensis	562	glycerol uptake protein, putative	7	LbrM.19.1600 LbrM.19.1560 LbrM.19.1520 LbrM.19.1510 LbrM.19.1590 LbrM.19.1580 LbrM.19.1530
LbrM.19.1520	L. (V.) braziliensis	632	glycerol uptake protein, putative	7	LbrM.19.1530 LbrM.19.1590 LbrM.19.1580 LbrM.19.1550 LbrM.19.1560 LbrM.19.1520 LbrM.19.1510
LbrM.16.0470	L. (V.) braziliensis	1159	hypothetical protein	7	LbrM.16.0790 LbrM.02.0750 LbrM.16.1740 LbrM.16.0460 LbrM.08.0700 LbrM.16.0470 LbrM.02.0550
LbrM.19.1550	L. (V.) braziliensis	490	glycerol uptake protein, putative	7	LbrM.19.1530 LbrM.19.1590 LbrM.19.1580 LbrM.19.1550 LbrM.19.1560 LbrM.19.1520 LbrM.19.1510
LbrM.16.0790	L. (V.) braziliensis	1049	hypothetical protein	7	LbrM.16.0790 LbrM.02.0750 LbrM.16.1740 LbrM.16.0460 LbrM.08.0700 LbrM.16.0470 LbrM.02.0550
LbrM.19.1600	L. (V.) braziliensis	373	glycerol uptake protein, putative	7	LbrM.19.1580 LbrM.19.1530 LbrM.19.1590 LbrM.19.1510 LbrM.19.1520 LbrM.19.1560 LbrM.19.1600
LbrM.19.1580	L. (V.) braziliensis	655	glycerol uptake protein, putative	7	LbrM.19.1530 LbrM.19.1590 LbrM.19.1580 LbrM.19.1550 LbrM.19.1520 LbrM.19.1560 LbrM.19.1510
LbrM.02.0550	L. (V.) braziliensis	1148	Retrotransposable element SLACS	7	LbrM.16.1740 LbrM.16.0460 LbrM.08.0700 LbrM.02.0550 LbrM.02.0750 LbrM.16.0790 LbrM.16.0470
LbrM.19.1510	L. (V.) braziliensis	724	glycerol uptake protein, putative	7	LbrM.19.1530 LbrM.19.1590 LbrM.19.1580 LbrM.19.1550 LbrM.19.1520 LbrM.19.1560 LbrM.19.1510
LbrM.19.1590	L. (V.) braziliensis	748	glycerol uptake protein, putative	7	LbrM.19.1530 LbrM.19.1590 LbrM.19.1580 LbrM.19.1550 LbrM.19.1520 LbrM.19.1560 LbrM.19.1510
LbrM.10.1520	L. (V.) braziliensis	199	amastin	6	LbrM.08.0990 LbrM.08.1080 LbrM.08.1090 LbrM.08.1100 LbrM.10.1520 LbrM.08.1110
LbrM.02.0750	L. (V.) braziliensis	1871	SLACS like gene retrotransposon element	6	LbrM.16.1740 LbrM.02.0750 LbrM.16.0780 LbrM.08.0700 LbrM.16.0460 LbrM.02.0550
LbrM.16.0780	L. (V.) braziliensis	978	hypothetical protein	6	LbrM.16.1730 LbrM.08.0700 LbrM.16.0460 LbrM.16.1740 LbrM.02.0750 LbrM.16.0780
LbrM.16.0460	L. (V.) braziliensis	1426	hypothetical protein	6	LbrM.16.1740 LbrM.02.0550 LbrM.16.0780 LbrM.02.0750 LbrM.16.0460 LbrM.08.0700
LbrM.08.1080	L. (V.) braziliensis	187	amastin-like protein	6	LbrM.10.1520 LbrM.08.1110 LbrM.08.0990 LbrM.08.1100 LbrM.08.1090 LbrM.08.1080
LbrM.19.1560	L. (V.) braziliensis	926	glycerol uptake protein, putative	6	LbrM.19.1530 LbrM.19.1580 LbrM.19.1590 LbrM.19.1520 LbrM.19.1560 LbrM.19.1510
LbrM.08.1090	L. (V.) braziliensis	188	amastin-like protein	6	LbrM.10.1520 LbrM.08.1110 LbrM.08.0990 LbrM.08.1100 LbrM.08.1080 LbrM.08.1090
LbrM.08.1100	L. (V.) braziliensis	187	amastin-like protein	6	LbrM.10.1520 LbrM.08.1110 LbrM.08.1080 LbrM.08.1090 LbrM.08.1100 LbrM.08.0990
LbrM.08.0990	L. (V.) braziliensis	187	amastin-like protein	6	LbrM.10.1520 LbrM.08.1110 LbrM.08.1080 LbrM.08.1090 LbrM.08.1100 LbrM.08.0990
LbrM.08.1110	L. (V.) braziliensis	186	amastin-like protein	6	LbrM.08.1090 LbrM.08.1080 LbrM.08.1100 LbrM.08.0990 LbrM.10.1520 LbrM.08.1110
LbrM.31.2040	L. (V.) braziliensis	614	amino acid permease (AAT1.4)	5	LbrM.31.2020 LbrM.31.2000 LbrM.31.1990 LbrM.31.2060 LbrM.31.2040
LbrM.16.1730	L. (V.) braziliensis	854	hypothetical protein	5	LbrM.16.1730 LbrM.08.0700 LbrM.02.0750 LbrM.16.0780 LbrM.16.1740
LbrM.31.1990	L. (V.) braziliensis	614	amino acid permease (AAT1.1)	5	LbrM.31.2000 LbrM.31.2020 LbrM.31.2060 LbrM.31.2040 LbrM.31.1990
LbrM.02.0230	L. (V.) braziliensis	722	phosphoglycan beta 1,3 galactosyltransferase (SCGR3)	5	LbrM.02.0210 LbrM.02.0230 LbrM.31.0570 LbrM.02.0220 LbrM.02.0160
LbrM.07.1250	L. (V.) braziliensis	349	phosphoglycan beta 1,3 galactosyltransferase 1	5	LbrM.21.0010 LbrM.07.0240 LbrM.35.0040 LbrM.07.1250 LbrM.35.0010
LbrM.31.3660	L. (V.) braziliensis	451	sodium stibogluconate resistance protein, putative	5	LbrM.31.1130 LbrM.31.1110 LbrM.31.3660 LbrM.31.1100 LbrM.31.1160
LbrM.04.0250	L. (V.) braziliensis	522	hypothetical protein, conserved in leishmania	5	LbrM.04.0210 LbrM.04.0220 LbrM.04.0230 LbrM.04.0240 LbrM.04.0250
LbrM.02.0210	L. (V.) braziliensis	817	phosphoglycan beta 1,3 galactosyltransferase (SCGR5)	5	LbrM.02.0210 LbrM.02.0230 LbrM.31.0570 LbrM.02.0220 LbrM.02.0160
LbrM.16.1010	L. (V.) braziliensis	362	hypothetical protein, conserved	5	LbrM.16.1050 LbrM.16.1020 LbrM.16.1040 LbrM.16.1010 LbrM.16.1030
LbrM.04.0210	L. (V.) braziliensis	362	hypothetical protein, conserved in leishmania	5	LbrM.04.0210 LbrM.04.0220 LbrM.04.0230 LbrM.04.0250 LbrM.04.0240
LbrM.02.0220	L. (V.) braziliensis	526	phosphoglycan beta 1,3 galactosyltransferase (SCGR4)	5	LbrM.02.0210 LbrM.02.0230 LbrM.31.0570 LbrM.02.0160 LbrM.02.0220
LbrM.16.1740	L. (V.) braziliensis	1613	hypothetical protein	5	LbrM.16.1740 LbrM.16.0460 LbrM.02.0750 LbrM.08.0700 LbrM.02.0550
LbrM.02.0160	L. (V.) braziliensis	716	phosphoglycan beta 1,3 galactosyltransferase (SCGR6)	5	LbrM.02.0210 LbrM.02.0230 LbrM.31.0570 LbrM.02.0220 LbrM.02.0160
LbrM.04.0200	L. (V.) braziliensis	284	hypothetical protein, conserved in leishmania	5	LbrM.04.0220 LbrM.04.0230 LbrM.04.0250 LbrM.04.0240 LbrM.04.0200
LbrM.31.2020	L. (V.) braziliensis	585	amino acid permease (AAT1.3)	5	LbrM.31.2040 LbrM.31.2060 LbrM.31.1990 LbrM.31.2000 LbrM.31.2020
LbrM.04.0230	L. (V.) braziliensis	522	hypothetical protein, conserved in leishmania	5	LbrM.04.0210 LbrM.04.0240 LbrM.04.0250 LbrM.04.0220 LbrM.04.0230
LbrM.31.0570	L. (V.) braziliensis	812	phosphoglycan beta 1,3 galactosyltransferase	5	LbrM.02.0210 LbrM.02.0230 LbrM.31.0570 LbrM.02.0220 LbrM.02.0160
LbrM.31.2000	L. (V.) braziliensis	585	amino acid permease (AAT1.2)	5	LbrM.31.2060 LbrM.31.2040 LbrM.31.1990 LbrM.31.2020 LbrM.31.2000
LbrM.04.0240	L. (V.) braziliensis	522	hypothetical protein, conserved in leishmania	5	LbrM.04.0210 LbrM.04.0220 LbrM.04.0230 LbrM.04.0250 LbrM.04.0240
LbrM.08.0700	L. (V.) braziliensis	1783	SLACS	5	LbrM.16.1740 LbrM.08.0700 LbrM.02.0550 LbrM.02.0750 LbrM.16.0460
LbrM.16.1030	L. (V.) braziliensis	550	hypothetical protein, conserved	5	LbrM.16.1050 LbrM.16.1020 LbrM.16.1010 LbrM.16.1040 LbrM.16.1030
LbrM.02.0690	L. (V.) braziliensis	527	SLACS like gene retrotransposon element	5	LbrM.02.0760 LbrM.02.0690 LbrM.02.0550 LbrM.16.0460 LbrM.16.0780
LbrM.31.1160	L. (V.) braziliensis	262	sodium stibogluconate resistance protein, putative	5	LbrM.31.1110 LbrM.31.3660 LbrM.31.1100 LbrM.31.1140 LbrM.31.1160
LbrM.35.0010	L. (V.) braziliensis	589	phosphoglycan beta 1,3 galactosyltransferase 4 (SCG4)	5	LbrM.07.1250 LbrM.21.0010 LbrM.07.0240 LbrM.35.0040 LbrM.35.0010
LbrM.31.2060	L. (V.) braziliensis	614	amino acid permease (AAT1.5)	5	LbrM.31.2000 LbrM.31.2020 LbrM.31.1990 LbrM.31.2040 LbrM.31.2060
LbrM.27.1640	L. (V.) braziliensis	460	peptidyl dipeptidase, putative,metallo-peptidase, Clan MA(E), Family M3	4	LbrM.27.1650 LbrM.27.1640 LbrM.27.2780 LbrM.27.2760
LbrM.02.0760	L. (V.) braziliensis	438	SLACS like gene retrotransposon element	4	LbrM.02.0690 LbrM.16.0780 LbrM.02.0760 LbrM.02.0550
LbrM.31.2600	L. (V.) braziliensis	343	3,2-trans-enoyl-CoA isomerase, mitochondrial precursor, putative	4	LbrM.31.2490 LbrM.31.2520 LbrM.31.2470 LbrM.31.2600
LbrM.05.0960	L. (V.) braziliensis	139	hypothetical protein	4	LbrM.04.0420 LbrM.04.0410 LbrM.22.1370 LbrM.05.0960
LbrM.04.1260	L. (V.) braziliensis	315	surface antigen-like protein	4	LbrM.04.0670 LbrM.04.1260 LbrM.04.1340 LbrM.04.1270
LbrM.16.1050	L. (V.) braziliensis	388	hypothetical protein, conserved	4	LbrM.16.1020 LbrM.16.1050 LbrM.16.1040 LbrM.16.1030
LbrM.27.2780	L. (V.) braziliensis	494	metallo-peptidase, Clan MA(E), Family M3	4	LbrM.27.1650 LbrM.27.1640 LbrM.27.2780 LbrM.27.2760
LbrM.02.0670	L. (V.) braziliensis	193	peptidyl dipeptidase, putative,metallo-peptidase, Clan MA(E), Family M3	4	LbrM.27.2780 LbrM.02.0670 LbrM.27.1650 LbrM.27.1640
LbrM.33.0950	L. (V.) braziliensis	223	beta-tubulin	4	LbrM.33.0930 LbrM.33.1010 LbrM.33.0950 LbrM.33.0920
LbrM.19.0360	L. (V.) braziliensis	111	histone H2B	4	LbrM.09.1400 LbrM.19.0360 LbrM.19.0340 LbrM.19.0350
LbrM.32.1260	L. (V.) braziliensis	132	histone H2A, putative	4	LbrM.32.1260 LbrM.32.1270 LbrM.21.1150 LbrM.21.1140
LbrM.31.2520	L. (V.) braziliensis	343	3,2-trans-enoyl-CoA isomerase, mitochondrial precursor, putative	4	LbrM.31.2490 LbrM.31.2470 LbrM.31.2600 LbrM.31.2520
LbrM.27.2760	L. (V.) braziliensis	678	peptidyl dipeptidase, putative,metallo-peptidase, Clan MA(E), Family M3	4	LbrM.27.1650 LbrM.27.1640 LbrM.27.2780 LbrM.27.2760
LbrM.19.0350	L. (V.) braziliensis	182	histone H2B	4	LbrM.09.1400 LbrM.19.0360 LbrM.19.0340 LbrM.19.0350
LbrM.32.1270	L. (V.) braziliensis	132	histone H2A, putative	4	LbrM.32.1260 LbrM.32.1270 LbrM.21.1150 LbrM.21.1140
LbrM.35.0040	L. (V.) braziliensis	792	phosphoglycan beta 1,3 galactosyltransferase 4 (SCG4)	4	LbrM.21.0010 LbrM.35.0010 LbrM.07.0240 LbrM.35.0040
LbrM.21.1150	L. (V.) braziliensis	132	histone H2A, putative	4	LbrM.32.1260 LbrM.32.1270 LbrM.21.1150 LbrM.21.1140
LbrM.04.1270	L. (V.) braziliensis	197	surface antigen-like protein	4	LbrM.04.0670 LbrM.04.1260 LbrM.04.1270 LbrM.04.1340
LbrM.04.1330	L. (V.) braziliensis	125	surface antigen-like protein	4	LbrM.04.1260 LbrM.04.1330 LbrM.04.1270 LbrM.04.1340
LbrM.33.1010	L. (V.) braziliensis	177	beta-tubulin	4	LbrM.33.1010 LbrM.33.0950 LbrM.33.0930 LbrM.33.0920
LbrM.21.0010	L. (V.) braziliensis	790	phosphoglycan beta 1,3 galactosyltransferase 2 (SCG2)	4	LbrM.21.0010 LbrM.35.0010 LbrM.07.0240 LbrM.35.0040
LbrM.07.0240	L. (V.) braziliensis	813	phosphoglycan beta 1,3 galactosyltransferase 1 (SCG1)	4	LbrM.21.0010 LbrM.35.0010 LbrM.07.0240 LbrM.35.0040
LbrM.04.0220	L. (V.) braziliensis	572	hypothetical protein, conserved in leishmania	4	LbrM.04.0240 LbrM.04.0250 LbrM.04.0230 LbrM.04.0220
LbrM.31.1110	L. (V.) braziliensis	628	sodium stibogluconate resistance protein, putative	4	LbrM.31.1130 LbrM.31.1110 LbrM.31.3660 LbrM.31.1100
LbrM.22.1370	L. (V.) braziliensis	152	hypothetical protein	4	LbrM.22.1370 LbrM.05.0960 LbrM.04.0410 LbrM.04.0420
LbrM.04.1340	L. (V.) braziliensis	197	surface antigen-like protein	4	LbrM.04.0670 LbrM.04.1260 LbrM.04.1270 LbrM.04.1340
LbrM.02.0770	L. (V.) braziliensis	399	repeat gene hypothetical protein	4	LbrM.16.1730 LbrM.02.0700 LbrM.16.0780 LbrM.02.0770
LbrM.31.2490	L. (V.) braziliensis	184	3,2-trans-enoyl-CoA isomerase, mitochondrial precursor, putative	4	LbrM.31.2470 LbrM.31.2600 LbrM.31.2520 LbrM.31.2490
LbrM.21.1140	L. (V.) braziliensis	132	histone H2A	4	LbrM.32.1260 LbrM.32.1270 LbrM.21.1150 LbrM.21.1140
LbrM.19.0340	L. (V.) braziliensis	182	histone H2B	4	LbrM.09.1400 LbrM.19.0360 LbrM.19.0340 LbrM.19.0350
LbrM.20.2070	L. (V.) braziliensis	1058	hypothetical protein, unknown function	4	LbrM.20.2100 LbrM.20.2090 LbrM.20.2070 LbrM.20.2080
LbrM.31.1100	L. (V.) braziliensis	628	sodium stibogluconate resistance protein, putative	4	LbrM.31.1130 LbrM.31.1110 LbrM.31.3660 LbrM.31.1100
LbrM.05.1230	L. (V.) braziliensis	491	hypothetical protein	4	LbrM.27.2830 LbrM.05.1230 LbrM.02.0680 LbrM.27.2790
LbrM.09.1400	L. (V.) braziliensis	111	histone H2B	4	LbrM.09.1400 LbrM.19.0360 LbrM.19.0340 LbrM.19.0350
LbrM.20.0950	L. (V.) braziliensis	135	amastin-like surface protein, putative	4	LbrM.18.0470 LbrM.08.0670 LbrM.13.1330 LbrM.20.0950
LbrM.31.1130	L. (V.) braziliensis	493	sodium stibogluconate resistance protein, putative	4	LbrM.31.1130 LbrM.31.1110 LbrM.31.3660 LbrM.31.1100
LbrM.31.2470	L. (V.) braziliensis	343	3,2-trans-enoyl-CoA isomerase, mitochondrial precursor, putative	4	LbrM.31.2490 LbrM.31.2520 LbrM.31.2600 LbrM.31.2470
LbrM.27.1650	L. (V.) braziliensis	460	peptidyl dipeptidase, putative,metallo-peptidase, Clan MA(E), Family M3	4	LbrM.27.1650 LbrM.27.1640 LbrM.27.2780 LbrM.27.2760
LbrM.02.0680	L. (V.) braziliensis	514	hypothetical protein	3	LbrM.27.2830 LbrM.02.0680 LbrM.27.2790
LbrM.33.1540	L. (V.) braziliensis	648	expression-site associated gene (ESAG3), putative	3	LbrM.33.1540 LbrM.33.1560 LbrM.33.1580
LbrM.02.0700	L. (V.) braziliensis	318	hypothetical protein	3	LbrM.16.1730 LbrM.02.0700 LbrM.02.0770
LbrM.08.0820	L. (V.) braziliensis	441	cathepsin L-like protease (CPB)	3	LbrM.08.0810 LbrM.08.0830 LbrM.08.0820
LbrM.03.0020	L. (V.) braziliensis	181	hypothetical protein	3	LbrM.03.0020 LbrM.13.1570 LbrM.12.0010
LbrM.33.0330	L. (V.) braziliensis	359	heat shock protein 83-1 (HSP83-1)	3	LbrM.33.0350 LbrM.33.0340 LbrM.33.0330
LbrM.27.2790	L. (V.) braziliensis	514	hypothetical protein	3	LbrM.27.2830 LbrM.27.2790 LbrM.02.0680
LbrM.34.0010	L. (V.) braziliensis	454	pyruvate kinase	3	LbrM.34.0040 LbrM.34.0060 LbrM.34.0010
LbrM.10.0400	L. (V.) braziliensis	697	folate/biopterin transporter, putative	3	LbrM.10.0390 LbrM.10.0400 LbrM.10.0380
LbrM.20.0870	L. (V.) braziliensis	290	ubiquitin-conjugating enzyme e2, putative	3	LbrM.20.0900 LbrM.20.0870 LbrM.20.0890
LbrM.16.1040	L. (V.) braziliensis	920	hypothetical protein, conserved	3	LbrM.16.1020 LbrM.16.1030 LbrM.16.1040
LbrM.18.0470	L. (V.) braziliensis	195	amastin-like surface protein	3	LbrM.13.1330 LbrM.08.0670 LbrM.18.0470
LbrM.32.1310	L. (V.) braziliensis	328	long chain polyunsaturated fatty acid elongation enzyme-like protein	3	LbrM.32.1310 LbrM.14.0670 LbrM.05.1160
LbrM.30.0370	L. (V.) braziliensis	853	hypothetical protein, conserved	3	LbrM.30.0370 LbrM.33.2640 LbrM.30.0340
LbrM.10.0390	L. (V.) braziliensis	684	folate/biopterin transporter, putative	3	LbrM.10.0390 LbrM.10.0400 LbrM.10.0380
LbrM.20.0900	L. (V.) braziliensis	290	ubiquitin-conjugating enzyme e2, putative	3	LbrM.20.0900 LbrM.20.0870 LbrM.20.0890
LbrM.35.6600	L. (V.) braziliensis	436	glucose transporter, lmgt1	3	LbrM.35.6600 LbrM.35.6480 LbrM.35.6490
LbrM.20.0810	L. (V.) braziliensis	240	translation elongation factor 1-beta, putative (eEF1B beta 2)	3	LbrM.20.0750 LbrM.20.0810 LbrM.20.0770
LbrM.33.1560	L. (V.) braziliensis	648	expression-site associated gene (ESAG3), putative	3	LbrM.33.1540 LbrM.33.1560 LbrM.33.1580
LbrM.35.0070	L. (V.) braziliensis	145	histone H4	3	LbrM.35.0020 LbrM.35.0070 LbrM.34.0030
LbrM.31.2280	L. (V.) braziliensis	471	succinyl-diaminopimelate desuccinylase-like protein	3	LbrM.31.2280 LbrM.31.2100 LbrM.31.2120
LbrM.10.0380	L. (V.) braziliensis	697	folate/biopterin transporter, putative	3	LbrM.10.0390 LbrM.10.0400 LbrM.10.0380
LbrM.34.0060	L. (V.) braziliensis	424	pyruvate kinase	3	LbrM.34.0040 LbrM.34.0060 LbrM.34.0010
LbrM.24.1600	L. (V.) braziliensis	174	amastin-like surface protein-like protein	3	LbrM.24.1590 LbrM.24.1290 LbrM.24.1600
LbrM.19.1541	L. (V.) braziliensis	124	hypothetical protein, conserved	3	LbrM.19.1541 LbrM.19.1760 LbrM.19.1630
LbrM.33.1580	L. (V.) braziliensis	449	expression-site associated gene (ESAG3), putative	3	LbrM.33.1540 LbrM.33.1560 LbrM.33.1580
LbrM.30.0340	L. (V.) braziliensis	541	hypothetical protein, conserved	3	LbrM.30.0370 LbrM.33.2640 LbrM.30.0340
LbrM.35.6480	L. (V.) braziliensis	565	lmgt2, putative	3	LbrM.35.6600 LbrM.35.6480 LbrM.35.6490
LbrM.20.0770	L. (V.) braziliensis	309	elongation factor 1-beta	3	LbrM.20.0750 LbrM.20.0810 LbrM.20.0770
LbrM.18.0500	L. (V.) braziliensis	269	phosphatidic acid phosphatase, putative	3	LbrM.18.0500 LbrM.18.0450 LbrM.18.0480
LbrM.33.2640	L. (V.) braziliensis	853	hypothetical protein, conserved	3	LbrM.30.0370 LbrM.33.2640 LbrM.30.0340
LbrM.08.0810	L. (V.) braziliensis	441	cathepsin L-like protease (CPB)	3	LbrM.08.0820 LbrM.08.0830 LbrM.08.0810
LbrM.18.0490	L. (V.) braziliensis	160	phosphatidic acid phosphatase, putative	3	LbrM.18.0450 LbrM.18.0480 LbrM.18.0490
LbrM.24.0470	L. (V.) braziliensis	659	hypothetical predicted transmembrane protein	3	LbrM.24.0480 LbrM.24.0450 LbrM.24.0470
LbrM.24.1590	L. (V.) braziliensis	174	amastin-like surface protein-like protein	3	LbrM.24.1600 LbrM.24.1290 LbrM.24.1590
LbrM.27.1940	L. (V.) braziliensis	185	glycosomal phosphoenolpyruvate carboxykinase, putative	3	LbrM.27.1920 LbrM.27.1930 LbrM.27.1940
LbrM.34.0040	L. (V.) braziliensis	424	pyruvate kinase	3	LbrM.34.0040 LbrM.34.0060 LbrM.34.0010
LbrM.13.1570	L. (V.) braziliensis	378	hypothetical protein	3	LbrM.29.0010 LbrM.13.1570 LbrM.12.0010
LbrM.33.0350	L. (V.) braziliensis	379	heat shock protein 83-1 (HSP83)	3	LbrM.33.0350 LbrM.33.0340 LbrM.33.0330
LbrM.20.0890	L. (V.) braziliensis	290	ubiquitin-conjugating enzyme e2, putative	3	LbrM.20.0870 LbrM.20.0890 LbrM.20.0900
LbrM.31.2120	L. (V.) braziliensis	471	peptidase m20/m25/m40 family-like protein	3	LbrM.31.2280 LbrM.31.2100 LbrM.31.2120
LbrM.34.0030	L. (V.) braziliensis	100	histone H4, putative	3	LbrM.35.0020 LbrM.35.0070 LbrM.34.0030
LbrM.24.1290	L. (V.) braziliensis	174	amastin-like surface protein-like protein	3	LbrM.24.1590 LbrM.24.1600 LbrM.24.1290
LbrM.35.6490	L. (V.) braziliensis	531	glucose transporter, lmgt2	3	LbrM.35.6490 LbrM.35.6480 LbrM.35.6600
LbrM.31.2100	L. (V.) braziliensis	471	peptidase m20/m25/m40 family-like protein	3	LbrM.31.2280 LbrM.31.2100 LbrM.31.2120
LbrM.08.0830	L. (V.) braziliensis	441	cathepsin L-like protease (CPB)	3	LbrM.08.0810 LbrM.08.0820 LbrM.08.0830
LbrM.12.0010	L. (V.) braziliensis	328	hypothetical protein	3	LbrM.29.0010 LbrM.12.0010 LbrM.13.1570
LbrM.31.1140	L. (V.) braziliensis	171	sodium stibogluconate resistance protein, putative	3	LbrM.31.3660 LbrM.31.1160 LbrM.31.1140
LbrM.33.0340	L. (V.) braziliensis	704	heat shock protein 83,heat shock protein 83-1 (HSP83-2)	3	LbrM.33.0350 LbrM.33.0340 LbrM.33.0330
LbrM.20.0750	L. (V.) braziliensis	206	elongation factor 1-beta	3	LbrM.20.0770 LbrM.20.0810 LbrM.20.0750
LbrM.18.1430	L. (V.) braziliensis	169	60S ribosomal protein L34, putative	2	LbrM.35.3980 LbrM.18.1430
LbrM.31.2870	L. (V.) braziliensis	467	hypothetical protein, conserved	2	LbrM.31.2880 LbrM.31.2870
LbrM.31.2080	L. (V.) braziliensis	1343	hypothetical protein, unknown function	2	LbrM.31.2030 LbrM.31.2080
LbrM.26.2670	L. (V.) braziliensis	264	glutamate 5-kinase, putative	2	LbrM.26.2670 LbrM.26.2640
LbrM.29.1480	L. (V.) braziliensis	287	hypothetical Zinc-finger containing protein	2	LbrM.29.1480 LbrM.29.1470
LbrM.23.1830	L. (V.) braziliensis	120	histone H4	2	LbrM.23.1830 LbrM.02.0020
LbrM.06.0870	L. (V.) braziliensis	416	acyl-coenzyme a dehydrogenase, putative	2	LbrM.06.0870 LbrM.06.0850
LbrM.33.1570	L. (V.) braziliensis	249	hypothetical protein, conserved	2	LbrM.33.1570 LbrM.33.1590
LbrM.24.1820	L. (V.) braziliensis	272	hypothetical protein, conserved	2	LbrM.24.1830 LbrM.24.1820
LbrM.26.0170	L. (V.) braziliensis	256	60S ribosomal protein L7, putative	2	LbrM.26.0160 LbrM.26.0170
LbrM.03.0350	L. (V.) braziliensis	297	hypothetical protein, conserved	2	LbrM.03.0360 LbrM.03.0350
LbrM.28.0370	L. (V.) braziliensis	287	ubiquitin activating enzyme, putative	2	LbrM.32.2470 LbrM.28.0370
LbrM.24.0440	L. (V.) braziliensis	451	CMP-sialic acid transporter, putative	2	LbrM.24.0360 LbrM.24.0440
LbrM.18.0480	L. (V.) braziliensis	391	phosphatidic acid phosphatase, putative	2	LbrM.18.0450 LbrM.18.0480
LbrM.26.2640	L. (V.) braziliensis	264	glutamate 5-kinase, putative	2	LbrM.26.2670 LbrM.26.2640
LbrM.32.2000	L. (V.) braziliensis	195	iron superoxide dismutase, putative	2	LbrM.32.2000 LbrM.32.2010
LbrM.34.3600	L. (V.) braziliensis	569	hypothetical protein, conserved	2	LbrM.34.3590 LbrM.34.3600
LbrM.35.4140	L. (V.) braziliensis	437	S-adenosylhomocysteine hydrolase	2	LbrM.35.4140 LbrM.35.4150
LbrM.19.1170	L. (V.) braziliensis	118	ATG8/AUT7/APG8/PAZ2, putative (ATG8B.1)	2	LbrM.19.1180 LbrM.19.1170
LbrM.02.0110	L. (V.) braziliensis	921	hypothetical protein, conserved	2	LbrM.02.0740 LbrM.02.0110
LbrM.34.4400	L. (V.) braziliensis	307	mitochondrial phosphate transporter, putative	2	LbrM.34.4410 LbrM.34.4400
LbrM.30.2430	L. (V.) braziliensis	356	heat shock 70-related protein 1, mitochondrial precursor, putative	2	LbrM.30.2410 LbrM.30.2430
LbrM.31.3490	L. (V.) braziliensis	426	iron/zinc transporter protein-like protein	2	LbrM.31.3480 LbrM.31.3490
LbrM.02.0020	L. (V.) braziliensis	100	histone H4	2	LbrM.23.1830 LbrM.02.0020
LbrM.02.0010	L. (V.) braziliensis	164	phosphoglycan beta 1,3 galactosyltransferase 3	2	LbrM.02.0010 LbrM.07.1250
LbrM.06.0580	L. (V.) braziliensis	157	60S ribosomal protein L23a, putative	2	LbrM.06.0590 LbrM.06.0580
LbrM.06.0590	L. (V.) braziliensis	157	60S ribosomal protein L23a, putative	2	LbrM.06.0590 LbrM.06.0580
LbrM.28.1480	L. (V.) braziliensis	182	hypothetical protein, conserved	2	LbrM.28.1480 LbrM.28.1440
LbrM.03.0390	L. (V.) braziliensis	106	60S acidic ribosomal protein P2, putative	2	LbrM.03.0400 LbrM.03.0390
LbrM.19.1760	L. (V.) braziliensis	114	hypothetical protein, conserved	2	LbrM.19.1630 LbrM.19.1760
LbrM.09.0650	L. (V.) braziliensis	315	hypothetical protein, conserved	2	LbrM.09.0770 LbrM.09.0650
LbrM.19.1930	L. (V.) braziliensis	166	hypothetical protein	2	LbrM.19.1930 LbrM.32.4090
LbrM.19.1940	L. (V.) braziliensis	203	hypothetical protein, conserved	2	LbrM.19.0900 LbrM.19.1940
LbrM.24.0450	L. (V.) braziliensis	374	hypothetical predicted transmembrane protein	2	LbrM.24.0450 LbrM.24.0470
LbrM.20.3240	L. (V.) braziliensis	159	60S ribosomal protein L21, putative	2	LbrM.20.3240 LbrM.16.0480
LbrM.33.0260	L. (V.) braziliensis	183	MRB1-associated protein, putative (RGG2)	2	LbrM.31.0530 LbrM.33.0260
LbrM.34.3480	L. (V.) braziliensis	748	hypothetical protein, conserved	2	LbrM.34.3500 LbrM.34.3480
LbrM.10.1470	L. (V.) braziliensis	394	fatty acid desaturase, putative	2	LbrM.10.1470 LbrM.10.0010
LbrM.32.4090	L. (V.) braziliensis	288	hypothetical protein, unknown function	2	LbrM.19.1930 LbrM.32.4090
LbrM.20.1450	L. (V.) braziliensis	772	ATP dependent DEAD-box helicase, putative (RH)	2	LbrM.20.1450 LbrM.20.1100
LbrM.31.2790	L. (V.) braziliensis	157	adrenodoxin-like protein,ferredoxin, 2fe-2s-like protein	2	LbrM.31.2840 LbrM.31.2790
LbrM.12.0730	L. (V.) braziliensis	519	hypothetical protein, unknown function	2	LbrM.12.0960 LbrM.12.0730
LbrM.09.0600	L. (V.) braziliensis	301	hypothetical protein, conserved	2	LbrM.29.0370 LbrM.09.0600
LbrM.20.5810	L. (V.) braziliensis	173	ribosomal protein S11 homolog	2	LbrM.20.5810 LbrM.21.1680
LbrM.05.0580	L. (V.) braziliensis	201	hypothetical protein, conserved	2	LbrM.24.0550 LbrM.05.0580
LbrM.31.2760	L. (V.) braziliensis	210	uridine kinase-like protein	2	LbrM.31.2810 LbrM.31.2760
LbrM.25.2500	L. (V.) braziliensis	258	ATPase beta subunit, putative	2	LbrM.25.2500 LbrM.25.1150
LbrM.27.1530	L. (V.) braziliensis	323	60S acidic ribosomal subunit protein, putative	2	LbrM.27.1530 LbrM.27.1520
LbrM.31.1870	L. (V.) braziliensis	246	hypothetical protein, conserved	2	LbrM.31.1880 LbrM.31.1870
LbrM.31.2630	L. (V.) braziliensis	245	p-nitrophenylphosphatase, putative	2	LbrM.31.2630 LbrM.31.2620
LbrM.20.5590	L. (V.) braziliensis	168	hypothetical protein, conserved	2	LbrM.20.5630 LbrM.20.5590
LbrM.09.0170	L. (V.) braziliensis	124	ATG8/AUT7/APG8/PAZ2, putative (ATG8C.3)	2	LbrM.09.0180 LbrM.09.0170
LbrM.24.1610	L. (V.) braziliensis	308	amastin-like surface protein-like protein	2	LbrM.24.1270 LbrM.24.1610
LbrM.25.1370	L. (V.) braziliensis	154	hypothetical protein	2	LbrM.25.1370 LbrM.04.0130
LbrM.06.0390	L. (V.) braziliensis	250	60S ribosomal protein L19, putative	2	LbrM.06.0390 LbrM.06.0410
LbrM.34.2720	L. (V.) braziliensis	266	hypothetical protein, conserved	2	LbrM.34.2710 LbrM.34.2720
LbrM.07.0750	L. (V.) braziliensis	190	40S ribosomal protein S9, putative	2	LbrM.07.0750 LbrM.35.1380
LbrM.18.0450	L. (V.) braziliensis	391	phosphatidic acid phosphatase, putative	2	LbrM.18.0480 LbrM.18.0450
LbrM.29.1470	L. (V.) braziliensis	322	hypothetical Zinc-finger containing protein	2	LbrM.29.1480 LbrM.29.1470
LbrM.32.2470	L. (V.) braziliensis	201	hypothetical protein	2	LbrM.32.2470 LbrM.28.0370
LbrM.11.1000	L. (V.) braziliensis	1912	ABC1 transporter, putative	2	LbrM.11.1010 LbrM.11.1000
LbrM.28.1440	L. (V.) braziliensis	268	hypothetical protein, conserved	2	LbrM.28.1480 LbrM.28.1440
LbrM.20.1470	L. (V.) braziliensis	289	hypothetical protein, conserved	2	LbrM.20.1050 LbrM.20.1470
LbrM.19.0630	L. (V.) braziliensis	252	membrane protein, putative	2	LbrM.30.3730 LbrM.19.0630
LbrM.29.1230	L. (V.) braziliensis	144	tryparedoxin (TXN1)	2	LbrM.29.1240 LbrM.29.1230
LbrM.35.4750	L. (V.) braziliensis	198	60S ribosomal protein L18, putative	2	LbrM.35.4750 LbrM.13.0380
LbrM.05.0510	L. (V.) braziliensis	237	ATPase alpha subunit	2	LbrM.05.0510 LbrM.05.0520
LbrM.10.0010	L. (V.) braziliensis	394	fatty acid desaturase, putative	2	LbrM.10.1470 LbrM.10.0010
LbrM.29.1240	L. (V.) braziliensis	144	tryparedoxin (TXN1)	2	LbrM.29.1230 LbrM.29.1240
LbrM.33.0930	L. (V.) braziliensis	443	beta-tubulin	2	LbrM.33.0930 LbrM.33.0920
LbrM.32.0060	L. (V.) braziliensis	484	hypothetical protein, conserved	2	LbrM.32.0060 LbrM.32.0030
LbrM.29.2910	L. (V.) braziliensis	277	hypothetical protein	2	LbrM.03.0900 LbrM.29.2910
LbrM.20.3980	L. (V.) braziliensis	220	20s proteasome beta 7 subunit, (putative)	2	LbrM.20.3950 LbrM.20.3980
LbrM.16.0930	L. (V.) braziliensis	203	flagellar calcium-binding protein, putative	2	LbrM.16.0920 LbrM.16.0930
LbrM.30.3730	L. (V.) braziliensis	160	membrane protein, putative	2	LbrM.30.3730 LbrM.19.0630
LbrM.15.1080	L. (V.) braziliensis	199	tryparedoxin peroxidase (TRYP1)	2	LbrM.15.1080 LbrM.15.1100
LbrM.31.1840	L. (V.) braziliensis	487	thiolase protein-like protein	2	LbrM.23.0840 LbrM.31.1840
LbrM.05.0950	L. (V.) braziliensis	128	3-mercaptopyruvate sulfurtransferase (MST)	2	LbrM.05.0950 LbrM.05.0970
LbrM.09.0770	L. (V.) braziliensis	315	hypothetical protein, conserved	2	LbrM.09.0770 LbrM.09.0650
LbrM.30.2500	L. (V.) braziliensis	205	heat shock 70-related protein 1, mitochondrial precursor, putative	2	LbrM.30.2450 LbrM.30.2500
LbrM.16.0920	L. (V.) braziliensis	144	flagellar calcium-binding protein, putative	2	LbrM.16.0930 LbrM.16.0920
LbrM.35.1380	L. (V.) braziliensis	189	40S ribosomal protein S9, putative	2	LbrM.07.0750 LbrM.35.1380
LbrM.31.3750	L. (V.) braziliensis	455	hypothetical protein, unknown function	2	LbrM.31.3750 LbrM.31.2670
LbrM.31.0530	L. (V.) braziliensis	183	RNA binding protein rggm	2	LbrM.31.0530 LbrM.33.0260
LbrM.31.3500	L. (V.) braziliensis	407	iron/zinc transporter protein-like protein	2	LbrM.31.3450 LbrM.31.3500
LbrM.20.2090	L. (V.) braziliensis	1270	hypothetical protein, unknown function	2	LbrM.20.2100 LbrM.20.2090
LbrM.14.1320	L. (V.) braziliensis	499	enolase (ENOL)	2	LbrM.14.1320 LbrM.14.1330
LbrM.31.2230	L. (V.) braziliensis	268	GP63-like protein, leishmanolysin-like protein,metallo-peptidase, Clan MA(M), Family M8	2	LbrM.31.2260 LbrM.31.2230
LbrM.01.0460	L. (V.) braziliensis	242	ribosomal protein S7, putative	2	LbrM.01.0460 LbrM.01.0470
LbrM.16.1530	L. (V.) braziliensis	1037	kinesin, putative	2	LbrM.16.1510 LbrM.16.1530
LbrM.35.6790	L. (V.) braziliensis	441	histidine secretory acid phosphatase, putative	2	LbrM.35.6820 LbrM.35.6790
LbrM.29.1430	L. (V.) braziliensis	217	hypothetical protein, conserved	2	LbrM.29.1430 LbrM.29.1380
LbrM.02.0740	L. (V.) braziliensis	933	hypothetical protein, conserved	2	LbrM.02.0110 LbrM.02.0740
LbrM.31.1580	L. (V.) braziliensis	517	hypothetical protein, unknown function	2	LbrM.31.3730 LbrM.31.1580
LbrM.31.3690	L. (V.) braziliensis	191	hypothetical protein, conserved	2	LbrM.31.3690 LbrM.33.2200
LbrM.31.2170	L. (V.) braziliensis	459	transcription like protein nupm1, putative	2	LbrM.31.3720 LbrM.31.2170
LbrM.11.0890	L. (V.) braziliensis	147	60S ribosomal protein L28, putative	2	LbrM.11.0910 LbrM.11.0890
LbrM.26.0630	L. (V.) braziliensis	100	10 kDa heat shock protein, putative	2	LbrM.26.0630 LbrM.26.0650
LbrM.25.2510	L. (V.) braziliensis	212	ATPase beta subunit, putative	2	LbrM.25.1150 LbrM.25.2510
LbrM.10.1460	L. (V.) braziliensis	656	pteridine transporter, putative	2	LbrM.10.0020 LbrM.10.1460
LbrM.26.0480	L. (V.) braziliensis	106	ATPase subunit 9, putative	2	LbrM.21.0820 LbrM.26.0480
LbrM.14.1440	L. (V.) braziliensis	152	ubiquitin/ribosomal protein S27a, putative	2	LbrM.14.1440 LbrM.35.0720
LbrM.22.1610	L. (V.) braziliensis	317	hypothetical protein, conserved	2	LbrM.22.0840 LbrM.22.1610
LbrM.32.2010	L. (V.) braziliensis	208	iron superoxide dismutase, putative (SODB2)	2	LbrM.32.2000 LbrM.32.2010
LbrM.20.2340	L. (V.) braziliensis	160	40S ribosomal protein S19 protein, putative	2	LbrM.03.0920 LbrM.20.2340
LbrM.10.1530	L. (V.) braziliensis	122	hypothetical protein, conserved	2	LbrM.29.1110 LbrM.10.1530
LbrM.35.6820	L. (V.) braziliensis	520	histidine secretory acid phosphatase, putative	2	LbrM.35.6820 LbrM.35.6790
LbrM.13.1380	L. (V.) braziliensis	1097	phospholipid-transporting ATPase 1-like protein	2	LbrM.13.1400 LbrM.13.1380
LbrM.35.5740	L. (V.) braziliensis	236	hypothetical protein, conserved	2	LbrM.35.5780 LbrM.35.5740
LbrM.05.0380	L. (V.) braziliensis	855	microtubule-associated protein, putative	2	LbrM.05.0390 LbrM.05.0380
LbrM.10.1450	L. (V.) braziliensis	493	phosphate-Repressible Phosphate Permease-like protein	2	LbrM.10.1450 LbrM.10.0030
LbrM.31.3480	L. (V.) braziliensis	426	iron/zinc transporter protein-like protein	2	LbrM.31.3480 LbrM.31.3490
LbrM.26.0820	L. (V.) braziliensis	167	glutathione peroxidase-like protein, putative	2	LbrM.26.0830 LbrM.26.0820
LbrM.10.0020	L. (V.) braziliensis	656	pteridin transporter, putative	2	LbrM.10.0020 LbrM.10.1460
LbrM.18.0700	L. (V.) braziliensis	214	60S ribosomal protein L10a, putative	2	LbrM.35.4000 LbrM.18.0700
LbrM.20.2380	L. (V.) braziliensis	620	tuzin, putative	2	LbrM.20.2360 LbrM.20.2380
LbrM.29.1600	L. (V.) braziliensis	648	hypothetical protein, conserved	2	LbrM.29.1610 LbrM.29.1600
LbrM.24.1270	L. (V.) braziliensis	186	amastin-like surface protein-like protein	2	LbrM.24.1610 LbrM.24.1270
LbrM.15.0210	L. (V.) braziliensis	222	60S ribosomal protein L13a, putative	2	LbrM.15.0210 LbrM.20.0830
LbrM.33.0920	L. (V.) braziliensis	443	beta-tubulin	2	LbrM.33.0930 LbrM.33.0920
LbrM.33.0840	L. (V.) braziliensis	249	40S ribosomal protein S6, putative	2	LbrM.34.1920 LbrM.33.0840
LbrM.22.1620	L. (V.) braziliensis	2073	hypothetical protein, unknown function	2	LbrM.22.1600 LbrM.22.1620
LbrM.35.1510	L. (V.) braziliensis	550	hypothetical protein, conserved	2	LbrM.35.1510 LbrM.35.1470
LbrM.20.1100	L. (V.) braziliensis	775	ATP dependent DEAD-box helicase, putative (RH)	2	LbrM.20.1450 LbrM.20.1100
LbrM.31.2880	L. (V.) braziliensis	805	hypothetical protein, conserved	2	LbrM.31.2870 LbrM.31.2880
LbrM.17.0110	L. (V.) braziliensis	688	receptor-type adenylate cyclase, putative	2	LbrM.17.0100 LbrM.17.0110
LbrM.35.1600	L. (V.) braziliensis	626	hypothetical protein, conserved	2	LbrM.35.1810 LbrM.35.1600
LbrM.31.3720	L. (V.) braziliensis	459	transcription like protein nupm1, putative	2	LbrM.31.3720 LbrM.31.2170
LbrM.34.3520	L. (V.) braziliensis	129	hypothetical protein, conserved	2	LbrM.34.3520 LbrM.34.3490
LbrM.35.1820	L. (V.) braziliensis	486	hypothetical protein, conserved	2	LbrM.35.1820 LbrM.35.1620
LbrM.18.1360	L. (V.) braziliensis	310	hypothetical protein, conserved	2	LbrM.18.1350 LbrM.18.1360
LbrM.34.1810	L. (V.) braziliensis	200	ribosomal protein L15, putative	2	LbrM.34.1810 LbrM.30.3680
LbrM.35.4000	L. (V.) braziliensis	214	60S ribosomal protein L10a, putative	2	LbrM.35.4000 LbrM.18.0700
LbrM.24.0360	L. (V.) braziliensis	451	CMP-sialic acid transporter, putative	2	LbrM.24.0440 LbrM.24.0360
LbrM.34.3590	L. (V.) braziliensis	620	hypothetical protein, conserved	2	LbrM.34.3600 LbrM.34.3590
LbrM.16.1490	L. (V.) braziliensis	345	paraflagellar rod protein 2C	2	LbrM.16.1480 LbrM.16.1490
LbrM.18.0760	L. (V.) braziliensis	470	citrate synthase, putative	2	LbrM.18.0770 LbrM.18.0760
LbrM.34.3390	L. (V.) braziliensis	341	hypothetical protein, conserved	2	LbrM.33.1510 LbrM.34.3390
LbrM.31.2810	L. (V.) braziliensis	210	uridine kinase-like protein	2	LbrM.31.2760 LbrM.31.2810
LbrM.35.5780	L. (V.) braziliensis	363	hypothetical protein, conserved	2	LbrM.35.5740 LbrM.35.5780
LbrM.35.4150	L. (V.) braziliensis	437	S-adenosylhomocysteine hydrolase	2	LbrM.35.4140 LbrM.35.4150
LbrM.24.1490	L. (V.) braziliensis	395	hypothetical protein, conserved	2	LbrM.24.1500 LbrM.24.1490
LbrM.33.1590	L. (V.) braziliensis	249	hypothetical protein, conserved	2	LbrM.33.1570 LbrM.33.1590
LbrM.31.3460	L. (V.) braziliensis	338	hypothetical protein, conserved	2	LbrM.31.3510 LbrM.31.3460
LbrM.27.0770	L. (V.) braziliensis	535	amino acid permease, putative (AAT23.2)	2	LbrM.31.0430 LbrM.27.0770
LbrM.19.0520	L. (V.) braziliensis	321	ADP,ATP carrier protein 1, mitochondrial precursor, putative,ADP/ATP translocase 1, putative	2	LbrM.19.0520 LbrM.19.0510
LbrM.31.2240	L. (V.) braziliensis	297	GP63-like protein, leishmanolysin-like protein,metallo-peptidase, Clan MA(M), Family M8	2	LbrM.31.2260 LbrM.31.2240
LbrM.20.3230	L. (V.) braziliensis	112	hypothetical protein, conserved	2	LbrM.20.3220 LbrM.20.3230
LbrM.30.2450	L. (V.) braziliensis	212	heat shock 70-related protein 1, mitochondrial precursor, putative	2	LbrM.30.2500 LbrM.30.2450
LbrM.31.1400	L. (V.) braziliensis	130	hypothetical protein, unknown function	2	LbrM.31.1420 LbrM.31.1400
LbrM.07.0910	L. (V.) braziliensis	1988	hypothetical protein, conserved	2	LbrM.07.0920.A LbrM.07.0910
LbrM.09.0180	L. (V.) braziliensis	124	ATG8/AUT7/APG8/PAZ2, putative (ATG8C.1)	2	LbrM.09.0180 LbrM.09.0170
LbrM.33.1610	L. (V.) braziliensis	275	QA-SNARE protein putative	2	LbrM.34.3400 LbrM.33.1610
LbrM.16.1480	L. (V.) braziliensis	599	paraflagellar rod protein 2C	2	LbrM.16.1490 LbrM.16.1480
LbrM.35.0130	L. (V.) braziliensis	196	histone H4	2	LbrM.34.1230 LbrM.35.0130
LbrM.14.0830	L. (V.) braziliensis	115	calpain-like cysteine peptidase, putative,cysteine peptidase, Clan CA, family C2, putative	2	LbrM.14.0820 LbrM.14.0830
LbrM.18.1730	L. (V.) braziliensis	338	P-type H -ATPase, putative (H1A-1)	2	LbrM.18.1550 LbrM.18.1730
LbrM.35.4660	L. (V.) braziliensis	129	60S ribosomal protein L22, putative	2	LbrM.35.3500 LbrM.35.4660
LbrM.02.0170	L. (V.) braziliensis	368	RNA helicase, putative	2	LbrM.02.0230 LbrM.02.0170
LbrM.06.0410	L. (V.) braziliensis	271	60S ribosomal protein L19, putative	2	LbrM.06.0390 LbrM.06.0410
LbrM.34.0520	L. (V.) braziliensis	1013	proteophosphoglycan ppg3, putative	2	LbrM.34.0550 LbrM.34.0520
LbrM.06.0850	L. (V.) braziliensis	511	acyl-coenzyme a dehydrogenase, putative	2	LbrM.06.0870 LbrM.06.0850
LbrM.35.1810	L. (V.) braziliensis	492	hypothetical protein, conserved	2	LbrM.35.1810 LbrM.35.1600
LbrM.31.0460	L. (V.) braziliensis	500	amino acid transporter aATP11, putative (AAT1.3)	2	LbrM.31.0460 LbrM.31.0440
LbrM.20.0830	L. (V.) braziliensis	222	60S ribosomal protein L13a, putative	2	LbrM.15.0210 LbrM.20.0830
LbrM.19.0510	L. (V.) braziliensis	321	ADP,ATP carrier protein 1, mitochondrial precursor, putative,ADP/ATP translocase 1, putative	2	LbrM.19.0520 LbrM.19.0510
LbrM.11.0910	L. (V.) braziliensis	121	60S ribosomal protein L28, putative	2	LbrM.11.0910 LbrM.11.0890
LbrM.31.2620	L. (V.) braziliensis	364	p-nitrophenylphosphatase, putative	2	LbrM.31.2630 LbrM.31.2620
LbrM.35.1470	L. (V.) braziliensis	550	hypothetical protein, conserved	2	LbrM.35.1510 LbrM.35.1470
LbrM.31.2510	L. (V.) braziliensis	448	hypothetical protein, unknown function	2	LbrM.31.2510 LbrM.31.2480
LbrM.18.1350	L. (V.) braziliensis	316	hypothetical protein, conserved	2	LbrM.18.1360 LbrM.18.1350
LbrM.31.2480	L. (V.) braziliensis	448	hypothetical protein, unknown function	2	LbrM.31.2510 LbrM.31.2480
LbrM.14.1330	L. (V.) braziliensis	429	enolase (ENOL)	2	LbrM.14.1320 LbrM.14.1330
LbrM.31.2030	L. (V.) braziliensis	1150	protein kinase-like protein	2	LbrM.31.2080 LbrM.31.2030
LbrM.02.0660	L. (V.) braziliensis	329	hypothetical protein, conserved	2	LbrM.02.0660 LbrM.27.2720
LbrM.31.3170	L. (V.) braziliensis	268	hypothetical protein, conserved	2	LbrM.17.1380 LbrM.31.3170
LbrM.34.3400	L. (V.) braziliensis	314	QA-SNARE protein putative	2	LbrM.33.1610 LbrM.34.3400
LbrM.32.3900	L. (V.) braziliensis	362	3-hydroxyisobutyryl-coenzyme a hydrolase-like protein	2	LbrM.32.3910 LbrM.32.3900
LbrM.30.2440	L. (V.) braziliensis	658	heat shock 70-related protein 1, mitochondrial precursor, putative	2	LbrM.30.2420 LbrM.30.2440
LbrM.14.0490	L. (V.) braziliensis	275	hypothetical protein, unknown function	2	LbrM.14.0490 LbrM.14.0500
LbrM.09.0640	L. (V.) braziliensis	115	ubiquitin-fusion protein	2	LbrM.31.2110 LbrM.09.0640
LbrM.24.1830	L. (V.) braziliensis	274	hypothetical protein, conserved	2	LbrM.24.1820 LbrM.24.1830
LbrM.14.0820	L. (V.) braziliensis	115	calpain-like cysteine peptidase, putative,cysteine peptidase, Clan CA, family C2, putative	2	LbrM.14.0820 LbrM.14.0830
LbrM.15.1040	L. (V.) braziliensis	193	60S ribosomal protein L6, putative	2	LbrM.15.1040 LbrM.33.0760
LbrM.17.1380	L. (V.) braziliensis	268	hypothetical protein, conserved	2	LbrM.31.3170 LbrM.17.1380
LbrM.10.0720	L. (V.) braziliensis	205	hypothetical protein, conserved	2	LbrM.10.0720 LbrM.10.0730
LbrM.35.5500.A	L. (V.) braziliensis	1630	hypothetical protein, conserved	2	LbrM.35.5500 LbrM.35.5500.A
LbrM.10.0730	L. (V.) braziliensis	267	hypothetical protein, conserved	2	LbrM.10.0720 LbrM.10.0730
LbrM.28.1640	L. (V.) braziliensis	229	Qa-SNARE protein	2	LbrM.28.1630 LbrM.28.1640
LbrM.19.1180	L. (V.) braziliensis	118	ATG8/AUT7/APG8/PAZ2, putative (ATG8B.2)	2	LbrM.19.1180 LbrM.19.1170
LbrM.25.0450	L. (V.) braziliensis	169	RNA-binding protein, putative, UPB1	2	LbrM.25.0440 LbrM.25.0450
LbrM.33.2200	L. (V.) braziliensis	189	hypothetical protein, conserved	2	LbrM.31.3690 LbrM.33.2200
LbrM.22.1380	L. (V.) braziliensis	229	hypothetical protein	2	LbrM.22.1350 LbrM.22.1380
LbrM.16.0480	L. (V.) braziliensis	159	60S ribosomal protein L21, putative	2	LbrM.20.3240 LbrM.16.0480
LbrM.31.3730	L. (V.) braziliensis	547	hypothetical protein, unknown function	2	LbrM.31.3730 LbrM.31.1580
LbrM.27.1950	L. (V.) braziliensis	194	glycosomal phosphoenolpyruvate carboxykinase, putative	2	LbrM.27.1920 LbrM.27.1950
LbrM.32.3910	L. (V.) braziliensis	366	3-hydroxyisobutyryl-coenzyme a hydrolase-like protein	2	LbrM.32.3910 LbrM.32.3900
LbrM.35.3500	L. (V.) braziliensis	129	60S ribosomal protein L22, putative	2	LbrM.35.3500 LbrM.35.4660
LbrM.32.0520	L. (V.) braziliensis	267	40S ribosomal protein S2	2	LbrM.32.0520 LbrM.19.0370
LbrM.11.0400	L. (V.) braziliensis	192	aminopeptidase, putative,metallo-peptidase, Clan MF, Family M17	2	LbrM.11.0410 LbrM.11.0400
LbrM.30.3680	L. (V.) braziliensis	204	ribosomal protein L15, putative	2	LbrM.34.1810 LbrM.30.3680
LbrM.31.3510	L. (V.) braziliensis	338	hypothetical protein, conserved	2	LbrM.31.3460 LbrM.31.3510
LbrM.31.3520	L. (V.) braziliensis	1083	phosphoglycan beta 1,3 galactosyltransferase 5 (SCG5)	2	LbrM.31.3470 LbrM.31.3520
LbrM.07.0920.A	L. (V.) braziliensis	1127	hypothetical protein, conserved	2	LbrM.07.0910 LbrM.07.0920.A
LbrM.31.2670	L. (V.) braziliensis	830	hypothetical protein, unknown function	2	LbrM.31.3750 LbrM.31.2670
LbrM.21.1500	L. (V.) braziliensis	317	2-nitropropane dioxygenase, putative	2	LbrM.21.1500 LbrM.20.0540
LbrM.13.1400	L. (V.) braziliensis	1068	phospholipid-transporting ATPase 1-like protein	2	LbrM.13.1380 LbrM.13.1400
LbrM.26.0160	L. (V.) braziliensis	240	60S ribosomal protein L7, putative	2	LbrM.26.0160 LbrM.26.0170
LbrM.16.1060	L. (V.) braziliensis	159	hypothetical protein, conserved	2	LbrM.16.1060 LbrM.16.1050
LbrM.21.0820	L. (V.) braziliensis	106	ATPase subunit 9, putative	2	LbrM.21.0820 LbrM.26.0480
LbrM.20.5340	L. (V.) braziliensis	341	calpain-like cysteine peptidase, putative,cysteine peptidase, Clan CA, family C2, putative	2	LbrM.20.5380 LbrM.20.5340
LbrM.35.0720	L. (V.) braziliensis	152	ubiquitin/ribosomal protein S27a, putative	2	LbrM.14.1440 LbrM.35.0720
LbrM.14.0500	L. (V.) braziliensis	276	hypothetical protein, unknown function	2	LbrM.14.0490 LbrM.14.0500
LbrM.27.1930	L. (V.) braziliensis	123	glycosomal phosphoenolpyruvate carboxykinase, putative	2	LbrM.27.1930 LbrM.27.1940
LbrM.20.0540	L. (V.) braziliensis	317	enoyl-[acyl-carrier-protein] reductase, putative	2	LbrM.21.1500 LbrM.20.0540
LbrM.33.0520	L. (V.) braziliensis	349	d-xylulose reductase, putative	2	LbrM.33.0510 LbrM.33.0520
LbrM.34.1920	L. (V.) braziliensis	249	40S ribosomal protein S6, putative	2	LbrM.34.1920 LbrM.33.0840
LbrM.30.2410	L. (V.) braziliensis	318	heat shock 70-related protein 1, mitochondrial precursor, putative	2	LbrM.30.2430 LbrM.30.2410
LbrM.32.0030	L. (V.) braziliensis	484	hypothetical protein, conserved	2	LbrM.32.0060 LbrM.32.0030
LbrM.03.0900	L. (V.) braziliensis	692	hypothetical protein, conserved	2	LbrM.31.1360 LbrM.03.0900
LbrM.32.3200	L. (V.) braziliensis	239	nucleoside diphosphate kinase b	2	LbrM.32.3210 LbrM.32.3200
LbrM.34.2120	L. (V.) braziliensis	164	60S ribosomal protein L12, putative	2	LbrM.24.2290 LbrM.34.2120
LbrM.34.3500	L. (V.) braziliensis	708	hypothetical protein, conserved	2	LbrM.34.3500 LbrM.34.3480
LbrM.19.0370	L. (V.) braziliensis	268	40S ribosomal protein S2	2	LbrM.32.0520 LbrM.19.0370
LbrM.26.0650	L. (V.) braziliensis	100	10 kDa heat shock protein, putative	2	LbrM.26.0630 LbrM.26.0650
LbrM.22.1600	L. (V.) braziliensis	1384	hypothetical protein	2	LbrM.22.1600 LbrM.22.1620
LbrM.11.1010	L. (V.) braziliensis	1816	ABC1 transporter, putative	2	LbrM.11.1010 LbrM.11.1000
LbrM.35.3980	L. (V.) braziliensis	169	60S ribosomal protein L34, putative	2	LbrM.35.3980 LbrM.18.1430
LbrM.15.1100	L. (V.) braziliensis	199	tryparedoxin peroxidase	2	LbrM.15.1080 LbrM.15.1100
LbrM.31.3450	L. (V.) braziliensis	261	iron/zinc transporter protein-like protein	2	LbrM.31.3450 LbrM.31.3500
LbrM.10.0030	L. (V.) braziliensis	493	phosphate-Repressible Phosphate Permease-like protein	2	LbrM.10.1450 LbrM.10.0030
LbrM.31.1420	L. (V.) braziliensis	111	hypothetical protein, unknown function	2	LbrM.31.1400 LbrM.31.1420
LbrM.33.1340	L. (V.) braziliensis	290	hypothetical protein, conserved	2	LbrM.33.1350 LbrM.33.1340
LbrM.28.2980	L. (V.) braziliensis	246	heat-shock protein hsp70, putative	2	LbrM.28.2990 LbrM.28.2980
LbrM.12.0960	L. (V.) braziliensis	672	hypothetical protein, unknown function	2	LbrM.12.0960 LbrM.12.0730
LbrM.26.0830	L. (V.) braziliensis	172	glutathione peroxidase-like protein, putative	2	LbrM.26.0830 LbrM.26.0820
LbrM.33.2650	L. (V.) braziliensis	207	hypothetical protein, conserved	2	LbrM.30.0350 LbrM.33.2650
LbrM.32.3210	L. (V.) braziliensis	151	nucleoside diphosphate kinase b	2	LbrM.32.3210 LbrM.32.3200
LbrM.31.3650	L. (V.) braziliensis	1428	hypothetical protein, unknown function	2	LbrM.31.3650 LbrM.31.2500
LbrM.20.1440	L. (V.) braziliensis	513	kinesin, putative	2	LbrM.20.1440 LbrM.14.1170
LbrM.33.3050	L. (V.) braziliensis	136	ubiquitin-conjugating enzyme, putative	2	LbrM.33.3050 LbrM.15.0920
LbrM.25.2450	L. (V.) braziliensis	874	hypothetical protein, conserved	2	LbrM.25.1380 LbrM.25.2450
LbrM.27.1520	L. (V.) braziliensis	323	60S acidic ribosomal subunit protein, putative	2	LbrM.27.1530 LbrM.27.1520
LbrM.31.2840	L. (V.) braziliensis	141	adrenodoxin-like protein,ferredoxin, 2fe-2s-like protein	2	LbrM.31.2840 LbrM.31.2790
LbrM.31.0430	L. (V.) braziliensis	535	amino acid transporter, putative (AAT1.1)	2	LbrM.27.0770 LbrM.31.0430
LbrM.13.0380	L. (V.) braziliensis	198	60S ribosomal protein L18, putative	2	LbrM.35.4750 LbrM.13.0380
LbrM.35.6830	L. (V.) braziliensis	325	ubiquitin fusion degradation protein, putative	2	LbrM.35.6940 LbrM.35.6830
LbrM.15.0920	L. (V.) braziliensis	241	ubiquitin-conjugating enzyme	2	LbrM.33.3050 LbrM.15.0920
LbrM.34.4410	L. (V.) braziliensis	317	mitochondrial phosphate transporter, putative	2	LbrM.34.4400 LbrM.34.4410
LbrM.20.3950	L. (V.) braziliensis	220	20s proteasome beta 7 subunit, (putative)	2	LbrM.20.3980 LbrM.20.3950
LbrM.24.2290	L. (V.) braziliensis	164	60S ribosomal protein L12, putative	2	LbrM.24.2290 LbrM.34.2120
LbrM.27.0570	L. (V.) braziliensis	171	heat shock protein DNAJ, putative	2	LbrM.27.0500 LbrM.27.0570
LbrM.04.0130	L. (V.) braziliensis	154	hypothetical protein, conserved	2	LbrM.25.1370 LbrM.04.0130
LbrM.01.0470	L. (V.) braziliensis	200	ribosomal protein S7, putative	2	LbrM.01.0460 LbrM.01.0470
LbrM.34.1230	L. (V.) braziliensis	100	histone H4	2	LbrM.34.1230 LbrM.35.0130
LbrM.33.0510	L. (V.) braziliensis	168	d-xylulose reductase, putative	2	LbrM.33.0520 LbrM.33.0510
LbrM.34.0550	L. (V.) braziliensis	864	proteophosphoglycan ppg3, putative	2	LbrM.34.0520 LbrM.34.0550
LbrM.20.2360	L. (V.) braziliensis	466	tuzin, putative	2	LbrM.20.2380 LbrM.20.2360
LbrM.30.2420	L. (V.) braziliensis	651	heat shock 70-related protein 1, mitochondrial precursor, putative	2	LbrM.30.2420 LbrM.30.2440
LbrM.03.0400	L. (V.) braziliensis	107	60S acidic ribosomal protein P2, putative	2	LbrM.03.0390 LbrM.03.0400
LbrM.01.0670	L. (V.) braziliensis	234	hypothetical protein, unknown function	2	LbrM.01.0680 LbrM.01.0670
LbrM.33.0760	L. (V.) braziliensis	192	60S ribosomal protein L6, putative	2	LbrM.15.1040 LbrM.33.0760
LbrM.28.1630	L. (V.) braziliensis	250	Qa-SNARE protein	2	LbrM.28.1640 LbrM.28.1630
LbrM.35.6940	L. (V.) braziliensis	165	ubiquitin fusion degradation protein, putative	2	LbrM.35.6940 LbrM.35.6830
LbrM.03.0920	L. (V.) braziliensis	229	40S ribosomal protein S19 protein	2	LbrM.03.0920 LbrM.20.2340
LbrM.33.0250	L. (V.) braziliensis	292	adenosine deaminase-like protein	2	LbrM.31.0560 LbrM.33.0250
LbrM.29.1610	L. (V.) braziliensis	655	hypothetical protein, conserved	2	LbrM.29.1610 LbrM.29.1600
LbrM.31.2860	L. (V.) braziliensis	377	hypothetical protein, conserved	2	LbrM.31.2880 LbrM.31.2860
LbrM.31.1070	L. (V.) braziliensis	766	hypothetical protein, conserved	2	LbrM.31.3680 LbrM.31.1070
LbrM.24.1500	L. (V.) braziliensis	395	hypothetical protein, conserved	2	LbrM.24.1490 LbrM.24.1500
LbrM.18.0770	L. (V.) braziliensis	453	citrate synthase, putative	2	LbrM.18.0770 LbrM.18.0760
LbrM.31.0440	L. (V.) braziliensis	500	amino acid transporter aATP11, putative (AAT1.2)	2	LbrM.31.0460 LbrM.31.0440
LbrM.21.1680	L. (V.) braziliensis	173	40S ribosomal protein S11, putative	2	LbrM.20.5810 LbrM.21.1680
LbrM.25.1380	L. (V.) braziliensis	846	hypothetical protein, conserved	2	LbrM.25.2450 LbrM.25.1380
LbrM.06.0010	L. (V.) braziliensis	658	ABC transporter, putative	2	LbrM.06.0080 LbrM.06.0010
LbrM.29.1380	L. (V.) braziliensis	296	hypothetical protein, conserved	2	LbrM.29.1430 LbrM.29.1380
LbrM.18.1740	L. (V.) braziliensis	463	P-type H -ATPase, putative (H1A-2)	2	LbrM.18.1550 LbrM.18.1740
LbrM.35.1620	L. (V.) braziliensis	486	hypothetical protein, conserved	2	LbrM.35.1820 LbrM.35.1620
LbrM.31.3470	L. (V.) braziliensis	768	phosphoglycan beta 1,3 galactosyltransferase 5 (SCG5)	2	LbrM.31.3470 LbrM.31.3520
LbrM.31.1880	L. (V.) braziliensis	475	hypothetical protein, conserved	2	LbrM.31.1880 LbrM.31.1870
LbrM.06.0080	L. (V.) braziliensis	662	ABC transporter, putative	2	LbrM.06.0010 LbrM.06.0080
LtaPcontig05711-1	L. (S.) tarentolae	107	Hypothetical protein, unknown function	14	LtaPcontig04743-1 LtaPcontig04742-1 LtaP31.1500 LtaP31.1510 LtaP31.1460 LtaP29.1170 LtaP31.1570 LtaPcontig05220-1 LtaPcontig05711-1 LtaPcontig04540-1 LtaP31.1530 LtaPcontig04212-2 LtaPcontig05161-2 LtaP31.1630
LtaPcontig04742-1	L. (S.) tarentolae	133	Hypothetical protein, unknown function	12	LtaPcontig04540-1 LtaP31.1460 LtaP31.1530 LtaPcontig04212-2 LtaPcontig05161-2 LtaP31.1540 LtaP31.1510 LtaPcontig04743-1 LtaPcontig04742-1 LtaP31.1500 LtaP31.1630 LtaP29.1170
LtaP10.0670	L. (S.) tarentolae	199	Major surface protease gp63, putative;GP63, leishmanolysin	12	LtaPcontig00616-1 LtaP10.0680 LtaP10.0480 LtaP10.0580 LtaP10.0800 LtaP10.0670 LtaP10.0450 LtaP10.0710 LtaP10.0890 LtaP10.0590 LtaP10.0690 LtaP10.0650
LtaP10.0890	L. (S.) tarentolae	170	Major surface protease gp63, putative;GP63, leishmanolysin	12	LtaP10.0800 LtaP10.0670 LtaP10.0580 LtaP10.0450 LtaP10.0590 LtaP10.0890 LtaP10.0710 LtaPcontig00616-1 LtaP10.0680 LtaP10.0690 LtaP10.0650 LtaP33.0300
LtaP31.1460	L. (S.) tarentolae	140	Hypothetical protein, unknown function	12	LtaPcontig04212-2 LtaPcontig05161-2 LtaP31.1540 LtaPcontig04540-1 LtaP29.1170 LtaP31.1630 LtaPcontig04742-1 LtaPcontig04743-1 LtaP31.1500 LtaP31.1510 LtaP31.1530 LtaP31.1460
LtaP10.0680	L. (S.) tarentolae	189	Major surface protease gp63, putative;GP63, leishmanolysin	12	LtaP10.0710 LtaP10.0690 LtaPcontig00616-1 LtaP10.0680 LtaP10.0890 LtaP10.0590 LtaP10.0800 LtaP10.0670 LtaP10.0580 LtaP10.0450 LtaP10.0480 LtaP10.0650
LtaPcontig04743-1	L. (S.) tarentolae	191	Hypothetical protein, unknown function	12	LtaPcontig04212-2 LtaPcontig05161-2 LtaP31.1540 LtaPcontig04540-1 LtaP31.1530 LtaP31.1510 LtaPcontig04743-1 LtaPcontig04742-1 LtaP31.1500 LtaP29.1170 LtaP31.1460 LtaP31.1630
LtaPcontig05161-2	L. (S.) tarentolae	205	Hypothetical protein, unknown function	12	LtaP31.1630 LtaPcontig05220-1 LtaPcontig05711-1 LtaPcontig04743-1 LtaP29.1170 LtaP31.1530 LtaP31.1460 LtaP31.1540 LtaPcontig04212-2 LtaPcontig05161-2 LtaPcontig04540-1 LtaP31.1510
LtaP10.0580	L. (S.) tarentolae	195	Major surface protease gp63, putative;GP63, leishmanolysin	12	LtaP10.0890 LtaP10.0590 LtaP10.0480 LtaP10.0800 LtaP10.0670 LtaP10.0580 LtaP10.0450 LtaP10.0650 LtaP10.0690 LtaPcontig00616-1 LtaP10.0680 LtaP10.0710
LtaP31.1500	L. (S.) tarentolae	150	Hypothetical protein, unknown function	11	LtaPcontig04212-2 LtaPcontig05161-2 LtaP31.1540 LtaP31.1530 LtaPcontig04540-1 LtaP29.1170 LtaP31.1460 LtaP31.1500 LtaPcontig04743-1 LtaPcontig04742-1 LtaP31.1510
LtaP10.0710	L. (S.) tarentolae	152	Major surface protease gp63, putative;GP63, leishmanolysin	11	LtaP10.0600 LtaP10.0450 LtaP10.0800 LtaP10.0670 LtaP10.0580 LtaP10.0590 LtaP10.0890 LtaP10.0690 LtaP10.0680 LtaP10.0710 LtaP33.0300
LtaP31.1530	L. (S.) tarentolae	197	Hypothetical protein, unknown function	11	LtaP31.1530 LtaPcontig04540-1 LtaP31.1540 LtaPcontig04212-2 LtaPcontig05161-2 LtaPcontig04743-1 LtaPcontig04742-1 LtaP31.1500 LtaP31.1460 LtaP29.1170 LtaP31.1630
LtaP31.1630	L. (S.) tarentolae	236	Hypothetical protein, unknown function	11	LtaP31.1630 LtaP31.1530 LtaPcontig04540-1 LtaPcontig04212-2 LtaPcontig05161-2 LtaP31.1540 LtaP31.1460 LtaPcontig04742-1 LtaPcontig04743-1 LtaP31.1510 LtaP29.1170
LtaPcontig04212-2	L. (S.) tarentolae	205	Hypothetical protein, unknown function	10	LtaP31.1630 LtaP29.1170 LtaPcontig04743-1 LtaPcontig04540-1 LtaP31.1540 LtaPcontig05161-2 LtaPcontig04212-2 LtaP31.1510 LtaP31.1530 LtaP31.1460
LtaPcontig04540-1	L. (S.) tarentolae	215	Hypothetical protein, unknown function	10	LtaP31.1460 LtaP31.1540 LtaPcontig04212-2 LtaPcontig05161-2 LtaP31.1530 LtaP31.1510 LtaPcontig04540-1 LtaP29.1170 LtaPcontig04743-1 LtaP31.1630
LtaP29.1170	L. (S.) tarentolae	245	Hypothetical protein, unknown function	10	LtaP29.1170 LtaPcontig04743-1 LtaP31.1460 LtaP31.1540 LtaPcontig04212-2 LtaPcontig05161-2 LtaP31.1530 LtaPcontig04540-1 LtaP31.1510 LtaP31.1630
LtaP10.0800	L. (S.) tarentolae	169	Major surface protease gp63, putative;GP63, leishmanolysin	10	LtaP10.0670 LtaP10.0800 LtaP10.0580 LtaP10.0450 LtaP10.0890 LtaP10.0590 LtaPcontig00616-1 LtaP10.0680 LtaP10.0690 LtaP10.0710
LtaP10.0590	L. (S.) tarentolae	197	Major surface protease gp63, putative;GP63, leishmanolysin	10	LtaP10.0480 LtaP10.0650 LtaP10.0800 LtaP10.0670 LtaP10.0580 LtaP10.0450 LtaP33.0300 LtaP10.0890 LtaP10.0590 LtaP10.0710
LtaP31.1510	L. (S.) tarentolae	228	Hypothetical protein, unknown function	9	LtaP31.1460 LtaP29.1170 LtaPcontig04743-1 LtaP31.1510 LtaPcontig04212-2 LtaPcontig05161-2 LtaP31.1540 LtaPcontig04540-1 LtaP31.1630
LtaPcontig05680-1	L. (S.) tarentolae	195	Major surface protease gp63, putative;GP63, leishmanolysin	7	LtaPcontig03442-1 LtaPcontig05680-1 LtaP10.0650 LtaPcontig00585-1 LtaPcontig05886-1 LtaPcontig00616-1 LtaP10.0480
LtaP10.0600	L. (S.) tarentolae	105	Major surface protease gp63, putative;GP63, leishmanolysin	7	LtaP10.0800 LtaP10.0670 LtaP10.0580 LtaP10.0450 LtaP10.0600 LtaP10.0590 LtaP10.0890
LtaP10.0450	L. (S.) tarentolae	224	Major surface protease gp63, putative;GP63, leishmanolysin	6	LtaP10.0800 LtaP10.0580 LtaP10.0450 LtaP10.0710 LtaP10.0670 LtaP10.0480
LtaPcontig00635-1	L. (S.) tarentolae	141	Hypothetical protein, unknown function	6	LtaP31.1540 LtaPcontig00635-1 LtaPcontig05270-1 LtaPcontig04623-1 LtaPcontig05220-1 LtaP31.1570
LtaPcontig05270-1	L. (S.) tarentolae	119	Hypothetical protein, unknown function	4	LtaPcontig05220-1 LtaP31.1570 LtaPcontig04623-1 LtaPcontig05270-1
LtaPcontig04623-1	L. (S.) tarentolae	119	Hypothetical protein, unknown function	4	LtaPcontig05220-1 LtaP31.1570 LtaPcontig05270-1 LtaPcontig04623-1
LtaP31.1570	L. (S.) tarentolae	241	Hypothetical protein, unknown function	3	LtaP31.1540 LtaPcontig05220-1 LtaP31.1570
LtaP21.0760	L. (S.) tarentolae	106	Atpase subunit 9, putative;ATPase subunit 9, putative, pseudogene	3	LtaP21.0760 LtaP26.0450 LtaP24.0710
LtaP24.0710	L. (S.) tarentolae	106	Atpase subunit 9, putative;ATPase subunit 9, putative, pseudogene	3	LtaP21.0760 LtaP26.0450 LtaP24.0710
LtaP26.0450	L. (S.) tarentolae	106	Atpase subunit 9, putative;ATPase subunit 9, putative, pseudogene	3	LtaP21.0760 LtaP26.0450 LtaP24.0710
LtaPcontig05886-1	L. (S.) tarentolae	124	Major surface protease gp63, putative;GP63, leishmanolysin	3	LtaPcontig00585-1 LtaPcontig05680-1 LtaPcontig05886-1
LtaP15.1020	L. (S.) tarentolae	196	60s ribosomal protein L6, putative	2	LtaP33.0780 LtaP15.1020
LtaP14.0680	L. (S.) tarentolae	115	Fatty acid elongase, putative	2	LtaP14.0680 LtaP14.0700
LtaP34.4240	L. (S.) tarentolae	317	Hypothetical protein, conserved	2	LtaP26.1840 LtaP34.4240
LtaP23.0320	L. (S.) tarentolae	218	Argininosuccinate synthase, putative	2	LtaPcontig272-1 LtaP23.0320
LtaP31.2450	L. (S.) tarentolae	296	Succinyl-diaminopimelate desuccinylase-like protein;peptidase M20/M25/M40, putative;peptidase m20/m25/m40 family-like protein	2	LtaP31.2450 LtaP30.3800
LtaP35.0130	L. (S.) tarentolae	141	Glyoxalase i	2	LtaP35.0130 LtaP35.3030
LtaP30.3800	L. (S.) tarentolae	569	Succinyl-diaminopimelate desuccinylase-like protein;peptidase M20/M25/M40, putative;peptidase m20/m25/m40 family-like protein	2	LtaP31.2450 LtaP30.3800
LtaP30.3760	L. (S.) tarentolae	122	60s acidic ribosomal protein P2, putative;60S acidic ribosomal protein P2	2	LtaP30.3770 LtaP30.3760
LtaP32.1950	L. (S.) tarentolae	334	Iron superoxide dismutase, putative;iron superoxide dismutase	2	LtaP32.1950 LtaP32.1940
LtaP32.1940	L. (S.) tarentolae	273	Iron superoxide dismutase, putative;iron superoxide dismutase	2	LtaP32.1950 LtaP32.1940
LtaP24.0150	L. (S.) tarentolae	289	Hypothetical protein, conserved	2	LtaPcontig373-1 LtaP24.0150
LtaP31.1180	L. (S.) tarentolae	802	Vacuolar-type proton translocating pyrophosphatase 1, putative	2	LtaPcontig214-1 LtaP31.1180
LtaP33.0780	L. (S.) tarentolae	195	60s ribosomal protein L6, putative	2	LtaP33.0780 LtaP15.1020
LtaPcontig462-1	L. (S.) tarentolae	251	Nadh:flavin oxidoreductase/NADH oxidase, putative;n-ethylmaleimide reductase-like protein	2	LtaPcontig462-1 LtaP12.0930
LtaPcontig05220-1	L. (S.) tarentolae	221	Hypothetical protein, unknown function	2	LtaPcontig05220-1 LtaP31.1570
LtaPcontig03442-1	L. (S.) tarentolae	383	Major surface protease gp63, putative;GP63, leishmanolysin	2	LtaP10.0480 LtaPcontig03442-1
LtaP24.2430	L. (S.) tarentolae	278	Zinc-finger multi-pass transmembrane protein	2	LtaP24.2430 LtaP11.1030
LtaP14.0470	L. (S.) tarentolae	105	Hypothetical protein, unknown function	2	LtaP14.0460 LtaP14.0470
LtaP35.1800	L. (S.) tarentolae	476	unspecified product	2	LtaP35.1800 LtaP14.0450
LtaP35.1720	L. (S.) tarentolae	143	60s ribosomal protein L26, putative	2	LtaP24.2230 LtaP35.1720
LtaP34.2960	L. (S.) tarentolae	518	Mitochondrial carrier protein-like protein	2	LtaP09.1310 LtaP34.2960
LtaP30.3770	L. (S.) tarentolae	160	60s acidic ribosomal protein P2, putative;60S acidic ribosomal protein P2	2	LtaP30.3770 LtaP30.3760
LtaP36.4550	L. (S.) tarentolae	129	;60s ribosomal protein L22, putative	2	LtaP36.4550 LtaP36.3370
LtaP25.2370	L. (S.) tarentolae	264	Hypothetical protein, conserved	2	LtaPcontig445-1 LtaP25.2370
LtaP14.0460	L. (S.) tarentolae	104	Hypothetical protein, unknown function	2	LtaP14.0470 LtaP14.0460
LtaP34.2240	L. (S.) tarentolae	181	Centrin, putative	2	LtaPcontig446-1 LtaP34.2240
LtaP26.1840	L. (S.) tarentolae	205	Hypothetical protein, conserved	2	LtaP26.1840 LtaP34.4240
LtaP35.3030	L. (S.) tarentolae	243	Glyoxalase i	2	LtaP35.0130 LtaP35.3030
LtaP36.3860	L. (S.) tarentolae	168	60s ribosomal protein L34, putative	2	LtaP36.3860 LtaP18.1360
LtaP21.1220	L. (S.) tarentolae	190	60s ribosomal protein L9, putative	2	LtaP21.1220 LtaP30.3380
LtaP31.3500	L. (S.) tarentolae	448	Hypothetical protein, unknown function	2	LtaP36.3400 LtaP31.3500
LtaP36.3370	L. (S.) tarentolae	239	;60s ribosomal protein L22, putative	2	LtaP36.4550 LtaP36.3370
LtaP32.0480	L. (S.) tarentolae	259	40s ribosomal protein S2	2	LtaP19.0030 LtaP32.0480
LtaP30.0020	L. (S.) tarentolae	136	Surface antigen-like protein	2	LtaP11.1290 LtaP30.0020
LtaP18.1360	L. (S.) tarentolae	208	60s ribosomal protein L34, putative	2	LtaP36.3860 LtaP18.1360
LtaPcontig214-1	L. (S.) tarentolae	437	Vacuolar-type proton translocating pyrophosphatase 1, putative	2	LtaPcontig214-1 LtaP31.1180
LtaP24.2230	L. (S.) tarentolae	143	60s ribosomal protein L26, putative	2	LtaP24.2230 LtaP35.1720
LtaPcontig223-1	L. (S.) tarentolae	274	Cardiolipin synthetase, putative	2	LtaP34.1950 LtaPcontig223-1
LtaPcontig373-1	L. (S.) tarentolae	253	Hypothetical protein, conserved	2	LtaPcontig373-1 LtaP24.0150
LtaP30.3380	L. (S.) tarentolae	235	60s ribosomal protein L9, putative	2	LtaP21.1220 LtaP30.3380
LtaP02.0600	L. (S.) tarentolae	174	Hypothetical protein, conserved	2	LtaP02.0600 LtaP27.2660
LtaP30.3630	L. (S.) tarentolae	144	40s ribosomal protein S14	2	LtaP28.1030 LtaP30.3630
LtaP07.0660	L. (S.) tarentolae	212	P-type Atpase, putative;vacuolar-type Ca2+ATPase, putative	2	LtaP07.0660 LtaPcontig40-1
LtaP35.2160	L. (S.) tarentolae	312	Vesicle-associated membrane protein, putative	2	LtaP27.2470 LtaP35.2160
LtaP10.0480	L. (S.) tarentolae	527	Major surface protease gp63, putative;GP63, leishmanolysin	2	LtaPcontig03442-1 LtaP10.0480
LtaP19.0030	L. (S.) tarentolae	260	40s ribosomal protein S2	2	LtaP19.0030 LtaP32.0480
LtaP12.0930	L. (S.) tarentolae	384	Nadh:flavin oxidoreductase/NADH oxidase, putative;n-ethylmaleimide reductase-like protein	2	LtaPcontig462-1 LtaP12.0930
LtaP28.1030	L. (S.) tarentolae	144	40s ribosomal protein S14	2	LtaP28.1030 LtaP30.3630
LmxM.30.0450b	L. (L.) mexicana	211	unspecified product	19	LmxM.30.0450i LmxM.30.0450 LmxM.30.0453 LmxM.08.0750 LmxM.30.0454 LmxM.30.0450e LmxM.08.0740 LmxM.08.0760 LmxM.30.0450c LmxM.30.0452c LmxM.30.0450b LmxM.30.0450h LmxM.08.0730 LmxM.30.0450d LmxM.30.0450g LmxM.08.0770 LmxM.30.0451 LmxM.30.0450a LmxM.30.0452
LmxM.08.0750	L. (L.) mexicana	195	amastin-like protein, putative	19	LmxM.30.0452c LmxM.30.0450c LmxM.30.0450b LmxM.30.0450h LmxM.08.0730 LmxM.30.0450d LmxM.30.0450g LmxM.08.0770 LmxM.30.0451 LmxM.30.0450a LmxM.30.0452 LmxM.08.0740 LmxM.08.0760 LmxM.30.0450e LmxM.30.0454 LmxM.30.0450i LmxM.30.0450 LmxM.30.0453 LmxM.08.0750
LmxM.30.0453	L. (L.) mexicana	209	unspecified product	19	LmxM.30.0450i LmxM.30.0450 LmxM.30.0453 LmxM.08.0750 LmxM.30.0454 LmxM.30.0450e LmxM.08.0740 LmxM.08.0760 LmxM.30.0450c LmxM.30.0452c LmxM.30.0450b LmxM.30.0450h LmxM.08.0730 LmxM.30.0450d LmxM.30.0450g LmxM.08.0770 LmxM.30.0451 LmxM.30.0450a LmxM.30.0452
LmxM.08.0760	L. (L.) mexicana	257	amastin-like protein, putative	19	LmxM.30.0451 LmxM.08.0770 LmxM.30.0450a LmxM.30.0450b LmxM.08.0730 LmxM.30.0450d LmxM.30.0450g LmxM.30.0450h LmxM.30.0452 LmxM.30.0450c LmxM.30.0452c LmxM.30.0454 LmxM.30.0450e LmxM.08.0740 LmxM.08.0760 LmxM.30.0450i LmxM.30.0450 LmxM.30.0453 LmxM.08.0750
LmxM.08.0740	L. (L.) mexicana	195	amastin-like protein, putative	19	LmxM.30.0450i LmxM.30.0450 LmxM.30.0453 LmxM.08.0750 LmxM.30.0454 LmxM.30.0450e LmxM.08.0740 LmxM.08.0760 LmxM.30.0450c LmxM.30.0452c LmxM.30.0450b LmxM.30.0450h LmxM.08.0730 LmxM.30.0450d LmxM.30.0450g LmxM.08.0770 LmxM.30.0451 LmxM.30.0450a LmxM.30.0452
LmxM.30.0452	L. (L.) mexicana	211	amastin, putative	19	LmxM.30.0450i LmxM.30.0450 LmxM.30.0453 LmxM.08.0750 LmxM.30.0454 LmxM.30.0450e LmxM.08.0740 LmxM.08.0760 LmxM.30.0450c LmxM.30.0452c LmxM.30.0450b LmxM.30.0450h LmxM.08.0730 LmxM.30.0450d LmxM.30.0450g LmxM.08.0770 LmxM.30.0451 LmxM.30.0450a LmxM.30.0452
LmxM.30.0450	L. (L.) mexicana	195	amastin, putative	19	LmxM.30.0450i LmxM.30.0450 LmxM.30.0453 LmxM.08.0750 LmxM.30.0450e LmxM.30.0454 LmxM.08.0740 LmxM.08.0760 LmxM.30.0450c LmxM.30.0452c LmxM.08.0770 LmxM.30.0451 LmxM.30.0450a LmxM.08.0730 LmxM.30.0450d LmxM.30.0450g LmxM.30.0450h LmxM.30.0450b LmxM.30.0452
LmxM.30.0450h	L. (L.) mexicana	211	unspecified product	19	LmxM.30.0454 LmxM.30.0450e LmxM.08.0740 LmxM.08.0760 LmxM.30.0453 LmxM.30.0450i LmxM.30.0450 LmxM.08.0750 LmxM.30.0450c LmxM.30.0452c LmxM.30.0450b LmxM.30.0450d LmxM.08.0730 LmxM.30.0450g LmxM.30.0450h LmxM.08.0770 LmxM.30.0451 LmxM.30.0450a LmxM.30.0452
LmxM.30.0450i	L. (L.) mexicana	195	unspecified product	19	LmxM.30.0450b LmxM.30.0450h LmxM.08.0730 LmxM.30.0450d LmxM.30.0450g LmxM.08.0770 LmxM.30.0451 LmxM.30.0450a LmxM.30.0452 LmxM.30.0452c LmxM.30.0450c LmxM.08.0740 LmxM.08.0760 LmxM.30.0450e LmxM.30.0454 LmxM.08.0750 LmxM.30.0450 LmxM.30.0450i LmxM.30.0453
LmxM.30.0450e	L. (L.) mexicana	195	unspecified product	19	LmxM.30.0450i LmxM.30.0450 LmxM.30.0453 LmxM.08.0750 LmxM.30.0454 LmxM.30.0450e LmxM.08.0740 LmxM.08.0760 LmxM.30.0450c LmxM.30.0452c LmxM.30.0450b LmxM.30.0450h LmxM.08.0730 LmxM.30.0450d LmxM.30.0450g LmxM.08.0770 LmxM.30.0451 LmxM.30.0450a LmxM.30.0452
LmxM.30.0450g	L. (L.) mexicana	208	unspecified product	19	LmxM.08.0740 LmxM.08.0760 LmxM.30.0454 LmxM.30.0450e LmxM.30.0453 LmxM.30.0450i LmxM.30.0450 LmxM.08.0750 LmxM.30.0450c LmxM.30.0452c LmxM.08.0770 LmxM.30.0451 LmxM.30.0450a LmxM.30.0450d LmxM.08.0730 LmxM.30.0450g LmxM.30.0450h LmxM.30.0450b LmxM.30.0452
LmxM.30.0454	L. (L.) mexicana	195	unspecified product	19	LmxM.30.0450b LmxM.30.0450h LmxM.30.0450d LmxM.08.0730 LmxM.30.0450g LmxM.30.0450a LmxM.08.0770 LmxM.30.0451 LmxM.30.0452 LmxM.30.0452c LmxM.30.0450c LmxM.30.0450i LmxM.30.0450 LmxM.30.0453 LmxM.08.0750 LmxM.08.0740 LmxM.08.0760 LmxM.30.0450e LmxM.30.0454
LmxM.30.0450c	L. (L.) mexicana	211	unspecified product	19	LmxM.30.0450i LmxM.30.0450 LmxM.30.0453 LmxM.08.0750 LmxM.30.0450e LmxM.30.0454 LmxM.08.0740 LmxM.08.0760 LmxM.30.0450c LmxM.30.0452c LmxM.08.0770 LmxM.30.0451 LmxM.30.0450a LmxM.08.0730 LmxM.30.0450d LmxM.30.0450g LmxM.30.0450h LmxM.30.0450b LmxM.30.0452
LmxM.08.0770	L. (L.) mexicana	208	amastin-like protein, putative	19	LmxM.08.0760 LmxM.08.0740 LmxM.30.0454 LmxM.30.0450e LmxM.30.0450i LmxM.30.0450 LmxM.30.0453 LmxM.08.0750 LmxM.30.0450c LmxM.30.0452c LmxM.30.0450b LmxM.30.0450h LmxM.08.0730 LmxM.30.0450d LmxM.30.0450g LmxM.30.0450a LmxM.30.0451 LmxM.08.0770 LmxM.30.0452
LmxM.30.0450d	L. (L.) mexicana	211	unspecified product	19	LmxM.30.0454 LmxM.30.0450e LmxM.08.0740 LmxM.08.0760 LmxM.08.0750 LmxM.30.0453 LmxM.30.0450i LmxM.30.0450 LmxM.30.0450c LmxM.30.0452c LmxM.08.0770 LmxM.30.0451 LmxM.30.0450a LmxM.30.0450g LmxM.08.0730 LmxM.30.0450d LmxM.30.0450h LmxM.30.0450b LmxM.30.0452
LmxM.30.0451	L. (L.) mexicana	208	amastin, putative	19	LmxM.08.0760 LmxM.08.0740 LmxM.30.0454 LmxM.30.0450e LmxM.30.0450i LmxM.30.0450 LmxM.30.0453 LmxM.08.0750 LmxM.30.0450c LmxM.30.0452c LmxM.30.0450b LmxM.30.0450h LmxM.08.0730 LmxM.30.0450d LmxM.30.0450g LmxM.08.0770 LmxM.30.0451 LmxM.30.0450a LmxM.30.0452
LmxM.30.0452c	L. (L.) mexicana	211	unspecified product	19	LmxM.30.0454 LmxM.30.0450e LmxM.08.0740 LmxM.08.0760 LmxM.30.0450i LmxM.30.0450 LmxM.30.0453 LmxM.08.0750 LmxM.08.0770 LmxM.30.0451 LmxM.30.0450a LmxM.30.0450h LmxM.30.0450d LmxM.08.0730 LmxM.30.0450g LmxM.30.0450b LmxM.30.0452 LmxM.30.0450c LmxM.30.0452c
LmxM.08.0730	L. (L.) mexicana	208	amastin-like protein, putative	19	LmxM.30.0454 LmxM.30.0450e LmxM.08.0740 LmxM.08.0760 LmxM.08.0750 LmxM.30.0453 LmxM.30.0450i LmxM.30.0450 LmxM.30.0450c LmxM.30.0452c LmxM.08.0770 LmxM.30.0451 LmxM.30.0450a LmxM.30.0450g LmxM.30.0450d LmxM.08.0730 LmxM.30.0450h LmxM.30.0450b LmxM.30.0452
LmxM.30.0450a	L. (L.) mexicana	211	unspecified product	19	LmxM.08.0760 LmxM.08.0740 LmxM.30.0454 LmxM.30.0450e LmxM.30.0450i LmxM.30.0450 LmxM.30.0453 LmxM.08.0750 LmxM.30.0452c LmxM.30.0450c LmxM.30.0450b LmxM.30.0450h LmxM.08.0730 LmxM.30.0450d LmxM.30.0450g LmxM.08.0770 LmxM.30.0451 LmxM.30.0450a LmxM.30.0452
LmxM.33.1900a	L. (L.) mexicana	194	unspecified product	14	LmxM.33.1725 LmxM.33.1980 LmxM.33.1720 LmxM.33.1740 LmxM.36.1270 LmxM.33.1900a LmxM.33.1560a LmxM.33.1720a LmxM.33.1900 LmxM.33.1580 LmxM.33.1800 LmxM.33.1721 LmxM.33.1720c LmxM.33.1820
LmxM.33.1725	L. (L.) mexicana	140	unspecified product	14	LmxM.33.1580 LmxM.33.1900 LmxM.33.1900a LmxM.33.1720a LmxM.33.1560a LmxM.33.1740 LmxM.36.1270 LmxM.33.1720 LmxM.33.1980 LmxM.33.1725 LmxM.33.1800 LmxM.33.1721 LmxM.33.1720c LmxM.33.1820
LmxM.36.1270	L. (L.) mexicana	209	amastin-like surface protein-like protein	14	LmxM.33.1725 LmxM.33.1980 LmxM.33.1720 LmxM.33.1740 LmxM.36.1270 LmxM.33.1900a LmxM.33.1720a LmxM.33.1560a LmxM.33.1900 LmxM.33.1580 LmxM.33.1800 LmxM.33.1721 LmxM.33.1720c LmxM.33.1820
LmxM.33.1560a	L. (L.) mexicana	193	unspecified product	14	LmxM.33.1580 LmxM.33.1800 LmxM.33.1721 LmxM.33.1720c LmxM.33.1820 LmxM.33.1725 LmxM.33.1980 LmxM.33.1720 LmxM.33.1740 LmxM.36.1270 LmxM.33.1720a LmxM.33.1560a LmxM.33.1900a LmxM.33.1900
LmxM.33.1900	L. (L.) mexicana	192	unspecified product	14	LmxM.33.1725 LmxM.33.1980 LmxM.33.1720 LmxM.33.1740 LmxM.36.1270 LmxM.33.1900a LmxM.33.1560a LmxM.33.1720a LmxM.33.1900 LmxM.33.1580 LmxM.33.1800 LmxM.33.1721 LmxM.33.1720c LmxM.33.1820
LmxM.33.1820	L. (L.) mexicana	194	unspecified product	14	LmxM.33.1800 LmxM.33.1721 LmxM.33.1720c LmxM.33.1820 LmxM.33.1580 LmxM.33.1725 LmxM.33.1980 LmxM.33.1720 LmxM.36.1270 LmxM.33.1740 LmxM.33.1900a LmxM.33.1560a LmxM.33.1720a LmxM.33.1900
LmxM.33.1580	L. (L.) mexicana	193	unspecified product	14	LmxM.33.1580 LmxM.33.1800 LmxM.33.1721 LmxM.33.1720c LmxM.33.1820 LmxM.33.1725 LmxM.33.1980 LmxM.33.1720 LmxM.33.1740 LmxM.36.1270 LmxM.33.1720a LmxM.33.1560a LmxM.33.1900a LmxM.33.1900
LmxM.33.1720a	L. (L.) mexicana	209	unspecified product	14	LmxM.33.1725 LmxM.33.1980 LmxM.33.1720 LmxM.33.1740 LmxM.36.1270 LmxM.33.1900a LmxM.33.1560a LmxM.33.1720a LmxM.33.1900 LmxM.33.1580 LmxM.33.1800 LmxM.33.1721 LmxM.33.1720c LmxM.33.1820
LmxM.33.1980	L. (L.) mexicana	206	amastin-like surface protein, putative	14	LmxM.33.1580 LmxM.33.1900 LmxM.33.1900a LmxM.33.1560a LmxM.33.1720a LmxM.33.1725 LmxM.33.1980 LmxM.33.1720 LmxM.36.1270 LmxM.33.1740 LmxM.33.1800 LmxM.33.1721 LmxM.33.1720c LmxM.33.1820
LmxM.33.1720	L. (L.) mexicana	206	unspecified product	14	LmxM.33.1900 LmxM.33.1725 LmxM.33.1980 LmxM.33.1720 LmxM.33.1740 LmxM.36.1270 LmxM.33.1900a LmxM.33.1720a LmxM.33.1560a LmxM.33.1580 LmxM.33.1800 LmxM.33.1721 LmxM.33.1720c LmxM.33.1820
LmxM.33.1740	L. (L.) mexicana	343	unspecified product	13	LmxM.33.1920c LmxM.33.1920b LmxM.33.1900 LmxM.33.1900a LmxM.33.1720a LmxM.33.1560a LmxM.36.1270 LmxM.33.1740 LmxM.33.1720 LmxM.33.1980 LmxM.33.1721 LmxM.33.1720c LmxM.33.1820
LmxM.33.1721	L. (L.) mexicana	183	unspecified product	13	LmxM.33.1800 LmxM.33.1721 LmxM.33.1720c LmxM.33.1820 LmxM.33.1725 LmxM.33.1980 LmxM.33.1720 LmxM.36.1270 LmxM.33.1740 LmxM.33.1900a LmxM.33.1560a LmxM.33.1720a LmxM.33.1900
LmxM.33.1720c	L. (L.) mexicana	194	unspecified product	13	LmxM.33.1800 LmxM.33.1721 LmxM.33.1720c LmxM.33.1820 LmxM.33.1725 LmxM.33.1980 LmxM.33.1720 LmxM.36.1270 LmxM.33.1740 LmxM.33.1900a LmxM.33.1560a LmxM.33.1720a LmxM.33.1900
LmxM.33.1800	L. (L.) mexicana	142	unspecified product	13	LmxM.33.1820 LmxM.33.1721 LmxM.33.1720c LmxM.33.1800 LmxM.33.1580 LmxM.33.1720 LmxM.33.1980 LmxM.36.1270 LmxM.33.1740 LmxM.33.1560a LmxM.33.1720a LmxM.33.1900a LmxM.33.1900
LmxM.08.1080	L. (L.) mexicana	359	cathepsin L-like protease, putative	8	LmxM.08.1060 LmxM.08.1040c LmxM.08.1080 LmxM.08.1040b LmxM.08.1070partial LmxM.08.1070 LmxM.08.1030a LmxM.08.1050
LmxM.08.1050	L. (L.) mexicana	231	unspecified product	8	LmxM.08.1060 LmxM.08.1040c LmxM.08.1040b LmxM.08.1080 LmxM.08.1050 LmxM.08.1070partial LmxM.08.1070 LmxM.08.1030a
LmxM.08.1060	L. (L.) mexicana	366	cathepsin L-like protease, putative	8	LmxM.08.1060 LmxM.08.1040c LmxM.08.1080 LmxM.08.1040b LmxM.08.1070partial LmxM.08.1070 LmxM.08.1030a LmxM.08.1050
LmxM.08.1040c	L. (L.) mexicana	332	unspecified product	8	LmxM.08.1060 LmxM.08.1040c LmxM.08.1080 LmxM.08.1040b LmxM.08.1070partial LmxM.08.1070 LmxM.08.1030a LmxM.08.1050
LmxM.08.1040b	L. (L.) mexicana	359	unspecified product	8	LmxM.08.1060 LmxM.08.1040c LmxM.08.1080 LmxM.08.1040b LmxM.08.1070partial LmxM.08.1070 LmxM.08.1030a LmxM.08.1050
LmxM.08.1030a	L. (L.) mexicana	533	unspecified product	7	LmxM.08.1060 LmxM.08.1080 LmxM.08.1040b LmxM.08.1070partial LmxM.08.1070 LmxM.08.1030a LmxM.08.1040c
LmxM.08.1070	L. (L.) mexicana	443	cathepsin L-like protease, putative	7	LmxM.08.1060 LmxM.08.1080 LmxM.08.1040b LmxM.08.1070partial LmxM.08.1070 LmxM.08.1030a LmxM.08.1040c
LmxM.08.1070partial	L. (L.) mexicana	375	unspecified product	7	LmxM.08.1060 LmxM.08.1040c LmxM.08.1080 LmxM.08.1040b LmxM.08.1070 LmxM.08.1070partial LmxM.08.1030a
LmxM.12.0870partial	L. (L.) mexicana	235	surface antigen protein 2, putative	7	LmxM.12.0910 LmxM.12.0850 LmxM.12.0990 LmxM.12.0980 LmxM.12.0870partial LmxM.12.0890 LmxM.12.0891
LmxM.34.1830a	L. (L.) mexicana	414	unspecified product	6	LmxM.33.1590 LmxM.33.1570 LmxM.33.1810 LmxM.34.1830a LmxM.33.1610 LmxM.33.1830
LmxM.33.1590	L. (L.) mexicana	609	unspecified product	6	LmxM.33.1830 LmxM.33.1590 LmxM.33.1570 LmxM.33.1610 LmxM.34.1830a LmxM.33.1810
LmxM.33.1610	L. (L.) mexicana	414	unspecified product	6	LmxM.33.1590 LmxM.33.1570 LmxM.33.1810 LmxM.34.1830a LmxM.33.1610 LmxM.33.1830
LmxM.30.0460g	L. (L.) mexicana	279	unspecified product	6	LmxM.30.0460a LmxM.30.0460g LmxM.30.0460e LmxM.30.0460c LmxM.30.0460 LmxM.30.0460b
LmxM.33.1810	L. (L.) mexicana	414	unspecified product	6	LmxM.33.1590 LmxM.33.1570 LmxM.34.1830a LmxM.33.1810 LmxM.33.1610 LmxM.33.1830
LmxM.12.0850	L. (L.) mexicana	266	surface antigen protein 2, putative	6	LmxM.12.0850 LmxM.12.0990 LmxM.12.0890 LmxM.12.0980 LmxM.12.0891 LmxM.12.0870partial
LmxM.30.0460b	L. (L.) mexicana	508	unspecified product	6	LmxM.30.0460e LmxM.30.0460c LmxM.30.0460g LmxM.30.0460a LmxM.30.0460 LmxM.30.0460b
LmxM.33.1570	L. (L.) mexicana	612	unspecified product	6	LmxM.33.1830 LmxM.33.1590 LmxM.33.1570 LmxM.33.1610 LmxM.34.1830a LmxM.33.1810
LmxM.33.1830	L. (L.) mexicana	631	unspecified product	6	LmxM.33.1830 LmxM.33.1590 LmxM.33.1570 LmxM.33.1610 LmxM.34.1830a LmxM.33.1810
LmxM.30.0460e	L. (L.) mexicana	708	unspecified product	5	LmxM.30.0460b LmxM.30.0460e LmxM.30.0460c LmxM.30.0460a LmxM.30.0460
LmxM.12.0891	L. (L.) mexicana	391	surface antigen protein 2, putative	5	LmxM.12.0870partial LmxM.12.0891 LmxM.12.0990 LmxM.12.0980 LmxM.12.0890
LmxM.30.0460	L. (L.) mexicana	708	calpain-like cysteine peptidase, putative,cysteine peptidase, Clan CA, family C2, putative	5	LmxM.30.0460a LmxM.30.0460e LmxM.30.0460c LmxM.30.0460b LmxM.30.0460
LmxM.12.0890	L. (L.) mexicana	339	surface antigen protein 2, putative	5	LmxM.12.0870partial LmxM.12.0891 LmxM.12.0980 LmxM.12.0990 LmxM.12.0890
LmxM.12.0980	L. (L.) mexicana	367	promastigote surface antigen protein 2 PSA2	5	LmxM.12.0870partial LmxM.12.0891 LmxM.12.0990 LmxM.12.0890 LmxM.12.0980
LmxM.30.0460a	L. (L.) mexicana	786	unspecified product	5	LmxM.30.0460b LmxM.30.0460a LmxM.30.0460c LmxM.30.0460e LmxM.30.0460
LmxM.12.0990	L. (L.) mexicana	420	surface antigen protein, putative	5	LmxM.12.0870partial LmxM.12.0891 LmxM.12.0980 LmxM.12.0890 LmxM.12.0990
LmxM.30.0460c	L. (L.) mexicana	708	unspecified product	5	LmxM.30.0460b LmxM.30.0460c LmxM.30.0460e LmxM.30.0460a LmxM.30.0460
LmxM.25.2460	L. (L.) mexicana	816	phosphoglycan beta 1,3 galactosyltransferase 6	4	LmxM.07.1170 LmxM.30.3190 LmxM.25.2460 LmxM.36.0010
LmxM.36.0010	L. (L.) mexicana	815	phosphoglycan beta 1,3 galactosyltransferase 4	4	LmxM.07.1170 LmxM.30.3190 LmxM.25.2460 LmxM.36.0010
LmxM.19.0880	L. (L.) mexicana	121	ATG8/AUT7/APG8/PAZ2, putative	4	LmxM.19.0850 LmxM.19.0860 LmxM.19.0880 LmxM.19.0840
LmxM.30.1442	L. (L.) mexicana	342	hypothetical protein, unknown function	4	LmxM.30.1440 LmxM.30.1440b LmxM.30.1440a LmxM.30.1442
LmxM.30.3190	L. (L.) mexicana	814	phosphoglycan beta 1,3 galactosyltransferase 5	4	LmxM.36.0010 LmxM.25.2460 LmxM.07.1170 LmxM.30.3190
LmxM.07.1170	L. (L.) mexicana	741	phosphoglycan beta 1,3 galactosyltransferase 1	4	LmxM.36.0010 LmxM.25.2460 LmxM.30.3190 LmxM.07.1170
LmxM.19.0840	L. (L.) mexicana	121	ATG8/AUT7/APG8/PAZ2, putative	4	LmxM.19.0850 LmxM.19.0860 LmxM.19.0880 LmxM.19.0840
LmxM.19.0860	L. (L.) mexicana	121	ATG8/AUT7/APG8/PAZ2, putative	4	LmxM.19.0850 LmxM.19.0860 LmxM.19.0880 LmxM.19.0840
LmxM.19.0850	L. (L.) mexicana	125	ATG8/AUT7/APG8/PAZ2, putative	4	LmxM.19.0850 LmxM.19.0860 LmxM.19.0880 LmxM.19.0840
LmxM.30.1800	L. (L.) mexicana	776	amino acid permease	3	LmxM.30.1820 LmxM.30.1800a LmxM.30.1800
LmxM.10.0465	L. (L.) mexicana	646	GP63, leishmanolysin	3	LmxM.10.0465 LmxM.10.0460 LmxM.10.0405
LmxM.15.0010	L. (L.) mexicana	100	histone H4	3	LmxM.15.0010 LmxM.06.0010 LmxM.21.0015
LmxM.14.0391	L. (L.) mexicana	310	hypothetical protein, conserved	3	LmxM.14.0400 LmxM.14.0390 LmxM.14.0391
LmxM.30.1440	L. (L.) mexicana	455	hypothetical protein, unknown function	3	LmxM.30.1440b LmxM.30.1440 LmxM.30.1440a
LmxM.17.1220	L. (L.) mexicana	107	histone H2B	3	LmxM.09.1340 LmxM.19.0030 LmxM.17.1220
LmxM.30.0950	L. (L.) mexicana	621	unspecified product	3	LmxM.30.0960 LmxM.30.0930 LmxM.30.0950
LmxM.30.1820	L. (L.) mexicana	609	amino acid permease	3	LmxM.30.1800a LmxM.30.1800 LmxM.30.1820
LmxM.14.0390	L. (L.) mexicana	310	hypothetical protein, conserved	3	LmxM.14.0400 LmxM.14.0390 LmxM.14.0391
LmxM.27.1807	L. (L.) mexicana	342	unspecified product	3	LmxM.27.1805 LmxM.27.1810 LmxM.27.1807
LmxM.16.1470	L. (L.) mexicana	1052	kinesin, putative	3	LmxM.16.1460cpartial LmxM.16.1470 LmxM.16.1460
LmxM.30.0851	L. (L.) mexicana	421	hypothetical protein	3	LmxM.30.0770 LmxM.30.0850 LmxM.30.0851
LmxM.30.0930	L. (L.) mexicana	621	sodium stibogluconate resistance protein, putative	3	LmxM.30.0960 LmxM.30.0930 LmxM.30.0950
LmxM.30.0960	L. (L.) mexicana	621	unspecified product	3	LmxM.30.0960 LmxM.30.0930 LmxM.30.0950
LmxM.33.1920b	L. (L.) mexicana	191	unspecified product	3	LmxM.33.1920 LmxM.33.1920c LmxM.33.1920b
LmxM.30.0850	L. (L.) mexicana	293	hypothetical protein	3	LmxM.30.0851 LmxM.30.0770 LmxM.30.0850
LmxM.10.0405	L. (L.) mexicana	644	GP63, leishmanolysin	3	LmxM.10.0465 LmxM.10.0460 LmxM.10.0405
LmxM.33.1920c	L. (L.) mexicana	188	unspecified product	3	LmxM.33.1920 LmxM.33.1920b LmxM.33.1920c
LmxM.16.1460cpartial	L. (L.) mexicana	1898	unspecified product	3	LmxM.16.1460 LmxM.16.1460cpartial LmxM.16.1470
LmxM.30.1800a	L. (L.) mexicana	580	unspecified product	3	LmxM.30.1800a LmxM.30.1800 LmxM.30.1820
LmxM.36.6290	L. (L.) mexicana	567	glucose transporter, lmgt2	3	LmxM.36.6300 LmxM.36.6280 LmxM.36.6290
LmxM.27.1805	L. (L.) mexicana	525	glycosomal phosphoenolpyruvate carboxykinase, putative	3	LmxM.27.1810 LmxM.27.1807 LmxM.27.1805
LmxM.10.0460	L. (L.) mexicana	655	GP63, leishmanolysin	3	LmxM.10.0465 LmxM.10.0460 LmxM.10.0405
LmxM.33.1920	L. (L.) mexicana	130	unspecified product	3	LmxM.33.1920c LmxM.33.1920b LmxM.33.1920
LmxM.27.1810	L. (L.) mexicana	525	glycosomal phosphoenolpyruvate carboxykinase, putative	3	LmxM.27.1810 LmxM.27.1807 LmxM.27.1805
LmxM.06.0010	L. (L.) mexicana	100	histone H4	3	LmxM.15.0010 LmxM.06.0010 LmxM.21.0015
LmxM.14.0400	L. (L.) mexicana	310	hypothetical protein, conserved	3	LmxM.14.0400 LmxM.14.0390 LmxM.14.0391
LmxM.21.0015	L. (L.) mexicana	107	histone H4	3	LmxM.15.0010 LmxM.06.0010 LmxM.21.0015
LmxM.36.6300	L. (L.) mexicana	610	glucose transporter, lmgt1	3	LmxM.36.6280 LmxM.36.6300 LmxM.36.6290
LmxM.36.6280	L. (L.) mexicana	566	glucose transporter, lmgt3	3	LmxM.36.6290 LmxM.36.6280 LmxM.36.6300
LmxM.33.1410	L. (L.) mexicana	160	d-isomer specific 2-hydroxyacid dehydrogenase- like protein	3	LmxM.33.1415 LmxM.33.1410 LmxM.33.1400
LmxM.29.2490	L. (L.) mexicana	666	heat shock 70-related protein 1, mitochondrial precursor, putative	3	LmxM.29.2550 LmxM.29.2470 LmxM.29.2490
LmxM.19.0030	L. (L.) mexicana	107	histone H2B	3	LmxM.09.1340 LmxM.19.0030 LmxM.17.1220
LmxM.17.0085	L. (L.) mexicana	411	elongation factor 1-alpha	3	LmxM.17.0080 LmxM.17.0085 LmxM.17.0083
LmxM.09.1340	L. (L.) mexicana	107	histone H2B	3	LmxM.09.1340 LmxM.19.0030 LmxM.17.1220
LmxM.33.3640	L. (L.) mexicana	163	hypothetical protein, conserved	2	LmxM.33.3642 LmxM.33.3640
LmxM.16.0600	L. (L.) mexicana	130	histone H3, putative	2	LmxM.16.0600 LmxM.10.0970
LmxM.34.2810b	L. (L.) mexicana	705	unspecified product	2	LmxM.34.2810 LmxM.34.2810b
LmxM.20.0100	L. (L.) mexicana	479	phosphoglycerate kinase C, glycosomal	2	LmxM.20.0110 LmxM.20.0100
LmxM.33.0440	L. (L.) mexicana	120	ribosomal protein S25	2	LmxM.33.0440 LmxM.25.1190
LmxM.19.0540	L. (L.) mexicana	530	hypothetical protein, conserved	2	LmxM.19.0540 LmxM.19.0570
LmxM.30.2020	L. (L.) mexicana	471	succinyl-diaminopimelate desuccinylase-like protein	2	LmxM.30.1890 LmxM.30.2020
LmxM.15.1160	L. (L.) mexicana	199	tryparedoxin peroxidase	2	LmxM.15.1040 LmxM.15.1160
LmxM.25.1170	L. (L.) mexicana	525	ATPase beta subunit, putative	2	LmxM.25.1180 LmxM.25.1170
LmxM.30.0771	L. (L.) mexicana	215	hypothetical protein	2	LmxM.30.0760 LmxM.30.0771
LmxM.18.0680	L. (L.) mexicana	470	citrate synthase, putative	2	LmxM.18.0680 LmxM.18.0670
LmxM.15.1050	L. (L.) mexicana	116	developmentally regulated protein, putative	2	LmxM.15.1050 LmxM.15.1150
LmxM.30.0211	L. (L.) mexicana	522	hypothetical protein, conserved	2	LmxM.30.0211 LmxM.30.0210
LmxM.08_29.1740	L. (L.) mexicana	132	histone H2A, putative	2	LmxM.21.0920 LmxM.08_29.1740
LmxM.11.0760	L. (L.) mexicana	167	40S ribosomal protein S21, putative	2	LmxM.11.0770 LmxM.11.0760
LmxM.16.0910	L. (L.) mexicana	160	flagellar calcium-binding protein, putative	2	LmxM.16.0910 LmxM.16.0920
LmxM.26.0460	L. (L.) mexicana	106	ATPase subunit 9, putative	2	LmxM.26.0460 LmxM.21.0740
LmxM.30.1640	L. (L.) mexicana	440	thiolase protein-like protein	2	LmxM.30.1630 LmxM.30.1640
LmxM.31.3431	L. (L.) mexicana	685	hypothetical protein, conserved	2	LmxM.31.3431 LmxM.31.3430
LmxM.34.2810	L. (L.) mexicana	705	hypothetical protein, conserved	2	LmxM.34.2810 LmxM.34.2810b
LmxM.16.1460	L. (L.) mexicana	2531	kinesin, putative	2	LmxM.16.1460cpartial LmxM.16.1460
LmxM.30.0221	L. (L.) mexicana	234	hypothetical protein, conserved	2	LmxM.30.0221 LmxM.30.0220
LmxM.08_29.1760	L. (L.) mexicana	595	paraflagellar rod protein 1D, putative	2	LmxM.08_29.1760 LmxM.08_29.1750
LmxM.33.1400	L. (L.) mexicana	295	d-isomer specific 2-hydroxyacid dehydrogenase- like protein	2	LmxM.33.1415 LmxM.33.1400
LmxM.20.0110	L. (L.) mexicana	417	phosphoglycerate kinase B, cytosolic	2	LmxM.20.0110 LmxM.20.0100
LmxM.17.0080	L. (L.) mexicana	449	elongation factor 1-alpha	2	LmxM.17.0085 LmxM.17.0080
LmxM.24.2050	L. (L.) mexicana	143	60S ribosomal protein L26, putative	2	LmxM.34.1670 LmxM.24.2050
LmxM.36.1620	L. (L.) mexicana	182	universal minicircle sequence binding protein	2	LmxM.36.1610 LmxM.36.1620
LmxM.31.2690	L. (L.) mexicana	134	ribosomal protein L27, putative	2	LmxM.31.2710 LmxM.31.2690
LmxM.08_29.1070	L. (L.) mexicana	373	ribosomal protein L1a, putative	2	LmxM.08_29.1070 LmxM.08_29.1090
LmxM.36.5010	L. (L.) mexicana	246	40S ribosomal protein SA, putative	2	LmxM.36.5010 LmxM.36.5120
LmxM.11.0620	L. (L.) mexicana	273	aminopeptidase, putative	2	LmxM.11.0620 LmxM.11.0630
LmxM.30.1630	L. (L.) mexicana	399	3-ketoacyl-CoA thiolase-like protein, putative	2	LmxM.30.1640 LmxM.30.1630
LmxM.10.1300	L. (L.) mexicana	493	phosphate-Repressible Phosphate Permease-like protein	2	LmxM.10.0030 LmxM.10.1300
LmxM.06.0080	L. (L.) mexicana	657	ATP-binding cassette protein subfamily G, member 1, putative (ABCG1)	2	LmxM.06.0080 LmxM.06.0090
LmxM.15.0440b	L. (L.) mexicana	657	unspecified product	2	LmxM.15.0440a LmxM.15.0440b
LmxM.08_29.1750	L. (L.) mexicana	595	paraflagellar rod protein 1D, putative	2	LmxM.08_29.1760 LmxM.08_29.1750
LmxM.16.1000	L. (L.) mexicana	866	hypothetical protein, conserved	2	LmxM.16.1000 LmxM.16.1015
LmxM.29.1510	L. (L.) mexicana	316	p1/s1 nuclease	2	LmxM.29.1500 LmxM.29.1510
LmxM.15.1230	L. (L.) mexicana	491	nucleoside transporter 1, putative	2	LmxM.15.1230 LmxM.15.1240
LmxM.33.1600	L. (L.) mexicana	193	unspecified product	2	LmxM.33.1600 LmxM.33.1840
LmxM.27.0680	L. (L.) mexicana	535	amino acid permease, putative	2	LmxM.27.0680 LmxM.30.0320
LmxM.30.1880	L. (L.) mexicana	885	mannosyltransferase-like protein	2	LmxM.30.1880 LmxM.30.1870
LmxM.30.0870	L. (L.) mexicana	480	amino acid permease 3	2	LmxM.30.0870 LmxM.30.0880
LmxM.33.0960	L. (L.) mexicana	198	amastin-like surface protein, putative	2	LmxM.33.0960 LmxM.33.0961
LmxM.11.1220	L. (L.) mexicana	1686	ATP-binding cassette protein subfamily A, member 2, putative	2	LmxM.11.1220 LmxM.11.1250
LmxM.30.0220	L. (L.) mexicana	207	hypothetical protein, conserved	2	LmxM.30.0221 LmxM.30.0220
LmxM.29.1420	L. (L.) mexicana	175	ama1 protein, putative	2	LmxM.29.1410 LmxM.29.1420
LmxM.30.1870	L. (L.) mexicana	963	mannosyltransferase-like protein	2	LmxM.30.1880 LmxM.30.1870
LmxM.29.2470	L. (L.) mexicana	344	heat shock 70-related protein 1, mitochondrial precursor, putative	2	LmxM.29.2470 LmxM.29.2460
LmxM.30.0760	L. (L.) mexicana	300	hypothetical protein, unknown function	2	LmxM.30.0760 LmxM.30.0771
LmxM.15.0440a	L. (L.) mexicana	842	unspecified product	2	LmxM.15.0440b LmxM.15.0440a
LmxM.21.0240	L. (L.) mexicana	560	hexokinase, putative	2	LmxM.21.0240 LmxM.21.0250
LmxM.16.1015	L. (L.) mexicana	929	hypothetical protein, conserved	2	LmxM.16.1000 LmxM.16.1015
LmxM.04.0770	L. (L.) mexicana	172	unspecified product	2	LmxM.04.0770 LmxM.04.0760
LmxM.13.0560	L. (L.) mexicana	198	60S ribosomal protein L18, putative	2	LmxM.13.0560 LmxM.36.4510
LmxM.08_29.0251	L. (L.) mexicana	319	unspecified product	2	LmxM.08_29.0250 LmxM.08_29.0251
LmxM.15.1150	L. (L.) mexicana	169	developmentally regulated protein, putative	2	LmxM.15.1050 LmxM.15.1150
LmxM.36.1250	L. (L.) mexicana	189	40S ribosomal protein S9, putative	2	LmxM.36.1250 LmxM.07.0680
LmxM.20.1370a	L. (L.) mexicana	346	unspecified product	2	LmxM.20.1370a LmxM.20.1370
LmxM.31.0880	L. (L.) mexicana	179	60S ribosomal protein L18a, putative	2	LmxM.31.0880 LmxM.34.0600
LmxM.07.0510	L. (L.) mexicana	299	60S ribosomal protein L7a, putative	2	LmxM.07.0500 LmxM.07.0510
LmxM.31.3130	L. (L.) mexicana	419	ribosomal protein L3, putative	2	LmxM.31.3130 LmxM.33.2870
LmxM.10.1310	L. (L.) mexicana	659	pteridine transporter, putative	2	LmxM.04.0020 LmxM.10.1310
LmxM.30.1890	L. (L.) mexicana	342	peptidase m20/m25/m40 family-like protein	2	LmxM.30.2020 LmxM.30.1890
LmxM.22.0691	L. (L.) mexicana	774	A2 protein	2	LmxM.22.0692 LmxM.22.0691
LmxM.28.1930partial	L. (L.) mexicana	187	unspecified product	2	LmxM.28.1930partial LmxM.28.1930
LmxM.05.1070a	L. (L.) mexicana	611	unspecified product	2	LmxM.05.1070 LmxM.05.1070a
LmxM.32.2350	L. (L.) mexicana	860	hypothetical protein, conserved	2	LmxM.29.0330 LmxM.32.2350
LmxM.24.1280	L. (L.) mexicana	187	amastin-like surface protein-like protein	2	LmxM.24.1250 LmxM.24.1280
LmxM.30.3060	L. (L.) mexicana	432	ferrous iron transport protein (LIT1-1)	2	LmxM.30.3070 LmxM.30.3060
LmxM.10.0370	L. (L.) mexicana	602	folate/biopterin transporter, putative	2	LmxM.10.0370 LmxM.10.0380
LmxM.36.0990	L. (L.) mexicana	168	40S ribosomal protein S10, putative	2	LmxM.36.0990 LmxM.36.0980
LmxM.26.0810	L. (L.) mexicana	174	type II (glutathione peroxidase-like) tryparedoxin peroxidase	2	LmxM.26.0800 LmxM.26.0810
LmxM.04.0310	L. (L.) mexicana	636	beta-fructofuranosidase, putative	2	LmxM.04.0320 LmxM.04.0310
LmxM.29.0850	L. (L.) mexicana	198	surface protein amastin, putative	2	LmxM.29.0860 LmxM.29.0850
LmxM.30.0480b	L. (L.) mexicana	384	unspecified product	2	LmxM.30.0480b LmxM.30.0480
LmxM.12.0910	L. (L.) mexicana	697	promastigote surface antigen protein PSA	2	LmxM.12.0860 LmxM.12.0910
LmxM.29.3730	L. (L.) mexicana	105	60S acidic ribosomal protein P2, putative	2	LmxM.29.3730 LmxM.29.3720
LmxM.29.0330	L. (L.) mexicana	860	hypothetical protein, conserved	2	LmxM.29.0330 LmxM.32.2350
LmxM.08_29.1090	L. (L.) mexicana	434	ribosomal protein L1a, putative	2	LmxM.08_29.1070 LmxM.08_29.1090
LmxM.36.2380	L. (L.) mexicana	353	sterol 24-c-methyltransferase, putative	2	LmxM.36.2390 LmxM.36.2380
LmxM.08.0801	L. (L.) mexicana	355	unspecified product	2	LmxM.08.0790 LmxM.08.0801
LmxM.30.3070	L. (L.) mexicana	432	ferrous iron transport protein (LIT1-2)	2	LmxM.30.3070 LmxM.30.3060
LmxM.26.1700	L. (L.) mexicana	336	fatty acid desaturase, putative,sphingolipid delta 4 desaturase, putative	2	LmxM.26.1690 LmxM.26.1700
LmxM.36.3800	L. (L.) mexicana	377	aminomethyltransferase, mitochondrial precursor, putative	2	LmxM.36.3800 LmxM.36.3810
LmxM.10.0380	L. (L.) mexicana	697	unspecified product	2	LmxM.10.0370 LmxM.10.0380
LmxM.30.1450	L. (L.) mexicana	302	surface membrane protein gp46-like protein	2	LmxM.30.1450 LmxM.30.1460
LmxM.26.0170	L. (L.) mexicana	252	60S ribosomal protein L7, putative	2	LmxM.26.0170 LmxM.26.0180
LmxM.11.0770	L. (L.) mexicana	159	40S ribosomal protein S21, putative	2	LmxM.11.0760 LmxM.11.0770
LmxM.20.1055	L. (L.) mexicana	336	CMP-sialic acid transporter, putative	2	LmxM.24.0365 LmxM.20.1055
LmxM.36.3810	L. (L.) mexicana	377	aminomethyltransferase, mitochondrial precursor, putative	2	LmxM.36.3800 LmxM.36.3810
LmxM.18.1400	L. (L.) mexicana	168	60S ribosomal protein L34, putative	2	LmxM.18.1400 LmxM.36.3740
LmxM.25.1180	L. (L.) mexicana	499	unspecified product	2	LmxM.25.1180 LmxM.25.1170
LmxM.29.2550	L. (L.) mexicana	653	heat shock 70-related protein 1, mitochondrial precursor, putative	2	LmxM.29.2550 LmxM.29.2490
LmxM.30.0440	L. (L.) mexicana	724	unspecified product	2	LmxM.30.0440 LmxM.30.0440b
LmxM.29.1500	L. (L.) mexicana	316	p1/s1 nuclease	2	LmxM.29.1510 LmxM.29.1500
LmxM.30.0440b	L. (L.) mexicana	445	unspecified product	2	LmxM.30.0440 LmxM.30.0440b
LmxM.17.0190	L. (L.) mexicana	1411	receptor-type adenylate cyclase, putative	2	LmxM.17.0190partial LmxM.17.0190
LmxM.34.1670	L. (L.) mexicana	143	60S ribosomal protein L26, putative	2	LmxM.34.1670 LmxM.24.2050
LmxM.18.0670	L. (L.) mexicana	454	citrate synthase, putative	2	LmxM.18.0680 LmxM.18.0670
LmxM.24.1500a	L. (L.) mexicana	170	unspecified product	2	LmxM.24.1500a LmxM.24.1500
LmxM.30.1440c	L. (L.) mexicana	444	unspecified product	2	LmxM.30.1445 LmxM.30.1440c
LmxM.10.0030	L. (L.) mexicana	465	phosphate-Repressible Phosphate Permease-like protein	2	LmxM.10.0030 LmxM.10.1300
LmxM.16.0920	L. (L.) mexicana	203	flagellar calcium-binding protein, putative	2	LmxM.16.0910 LmxM.16.0920
LmxM.10.0970	L. (L.) mexicana	130	histone H3, putative	2	LmxM.16.0600 LmxM.10.0970
LmxM.04.0760	L. (L.) mexicana	279	unspecified product	2	LmxM.04.0770 LmxM.04.0760
LmxM.28.2750partial	L. (L.) mexicana	122	unspecified product	2	LmxM.28.2740 LmxM.28.2750partial
LmxM.33.1415	L. (L.) mexicana	335	d-isomer specific 2-hydroxyacid dehydrogenase- like protein	2	LmxM.33.1415 LmxM.33.1400
LmxM.10.0470	L. (L.) mexicana	602	GP63, leishmanolysin	2	LmxM.10.0470 LmxM.10.0390
LmxM.28.2780	L. (L.) mexicana	326	heat-shock protein hsp70, putative	2	LmxM.28.2770 LmxM.28.2780
LmxM.30.0210	L. (L.) mexicana	522	hypothetical protein, conserved	2	LmxM.30.0211 LmxM.30.0210
LmxM.26.0180	L. (L.) mexicana	290	60S ribosomal protein L7, putative	2	LmxM.26.0170 LmxM.26.0180
LmxM.30.0470b	L. (L.) mexicana	242	unspecified product	2	LmxM.30.0470 LmxM.30.0470b
LmxM.22.0720	L. (L.) mexicana	1134	hypothetical protein, conserved	2	LmxM.22.0720 LmxM.22.0820
LmxM.08.0790	L. (L.) mexicana	635	tuzin, putative	2	LmxM.08.0801 LmxM.08.0790
LmxM.19.0200	L. (L.) mexicana	317	ADP,ATP carrier protein 1, mitochondrial precursor, putative	2	LmxM.19.0200 LmxM.19.0210
LmxM.29.1410	L. (L.) mexicana	144	ama1 protein, putative	2	LmxM.29.1410 LmxM.29.1420
LmxM.30.1460	L. (L.) mexicana	303	unspecified product	2	LmxM.30.1450 LmxM.30.1460
LmxM.26.1690	L. (L.) mexicana	319	unspecified product	2	LmxM.26.1690 LmxM.26.1700
LmxM.30.1445	L. (L.) mexicana	420	hypothetical protein, unknown function	2	LmxM.30.1440c LmxM.30.1445
LmxM.10.0390	L. (L.) mexicana	602	GP63, leishmanolysin	2	LmxM.10.0470 LmxM.10.0390
LmxM.24.1500	L. (L.) mexicana	276	IgE-dependent histamine-releasing factor, putative	2	LmxM.24.1500a LmxM.24.1500
LmxM.36.0980	L. (L.) mexicana	168	40S ribosomal protein S10, putative	2	LmxM.36.0990 LmxM.36.0980
LmxM.08_29.0250	L. (L.) mexicana	319	oxidase-like protein	2	LmxM.08_29.0250 LmxM.08_29.0251
LmxM.31.1830	L. (L.) mexicana	208	iron superoxide dismutase, putative	2	LmxM.31.1820 LmxM.31.1830
LmxM.14.0490	L. (L.) mexicana	276	hypothetical protein, unknown function	2	LmxM.14.0480 LmxM.14.0490
LmxM.09.0150	L. (L.) mexicana	124	ATG8/AUT7/APG8/PAZ2, putative (ATG8C.1)	2	LmxM.09.0150 LmxM.09.0180
LmxM.14.0685	L. (L.) mexicana	299	fatty acid elongase, putative	2	LmxM.14.0680 LmxM.14.0685
LmxM.27.2030	L. (L.) mexicana	401	branched-chain amino acid aminotransferase, putative	2	LmxM.27.2030 LmxM.27.2032
LmxM.22.0820	L. (L.) mexicana	934	hypothetical protein, conserved	2	LmxM.22.0720 LmxM.22.0820
LmxM.33.2870	L. (L.) mexicana	419	ribosomal protein L3, putative	2	LmxM.31.3130 LmxM.33.2870
LmxM.06.1290	L. (L.) mexicana	123	hypothetical protein, unknown function	2	LmxM.22.0015 LmxM.06.1290
LmxM.18.1510	L. (L.) mexicana	533	P-type H -ATPase, putative	2	LmxM.18.1520 LmxM.18.1510
LmxM.21.0740	L. (L.) mexicana	106	ATPase subunit 9, putative	2	LmxM.26.0460 LmxM.21.0740
LmxM.26.0800	L. (L.) mexicana	183	type II (glutathione peroxidase-like) tryparedoxin peroxidase	2	LmxM.26.0800 LmxM.26.0810
LmxM.17.0235	L. (L.) mexicana	1400	receptor-type adenylate cyclase b	2	LmxM.17.0237 LmxM.17.0235
LmxM.20.1185	L. (L.) mexicana	651	calpain-like cysteine peptidase, putative	2	LmxM.20.1180 LmxM.20.1185
LmxM.01.0830	L. (L.) mexicana	255	unspecified product	2	LmxM.02.0740 LmxM.01.0830
LmxM.25.1190	L. (L.) mexicana	120	ribosomal protein S25	2	LmxM.33.0440 LmxM.25.1190
LmxM.07.0500	L. (L.) mexicana	264	60S ribosomal protein L7a, putative	2	LmxM.07.0500 LmxM.07.0510
LmxM.11.0660	L. (L.) mexicana	653	protein associated with differentiation 4, putative	2	LmxM.11.0660a LmxM.11.0660
LmxM.33.0961	L. (L.) mexicana	196	amastin-like surface protein, putative	2	LmxM.33.0960 LmxM.33.0961
LmxM.36.4510	L. (L.) mexicana	198	60S ribosomal protein L18, putative	2	LmxM.13.0560 LmxM.36.4510
LmxM.05.0510	L. (L.) mexicana	669	ATPase alpha subunit, putative	2	LmxM.05.0510b LmxM.05.0510
LmxM.30.0490b	L. (L.) mexicana	493	unspecified product	2	LmxM.30.0490b LmxM.30.0490
LmxM.33.1840	L. (L.) mexicana	310	unspecified product	2	LmxM.33.1600 LmxM.33.1840
LmxM.21.0920	L. (L.) mexicana	132	histone H2A, putative	2	LmxM.08_29.1740 LmxM.21.0920
LmxM.07.0680	L. (L.) mexicana	189	40S ribosomal protein S9, putative	2	LmxM.36.1250 LmxM.07.0680
LmxM.19.0985	L. (L.) mexicana	650	4-coumarate:coa ligase-like protein	2	LmxM.19.0995 LmxM.19.0985
LmxM.14.0680	L. (L.) mexicana	299	fatty acid elongase, putative	2	LmxM.14.0685 LmxM.14.0680
LmxM.24.1250	L. (L.) mexicana	187	amastin-like surface protein-like protein	2	LmxM.24.1280 LmxM.24.1250
LmxM.08.1171	L. (L.) mexicana	443	unspecified product	2	LmxM.08.1171 LmxM.32.0794
LmxM.33.0820	L. (L.) mexicana	244	elongation factor 1-beta	2	LmxM.33.0840 LmxM.33.0820
LmxM.31.2710	L. (L.) mexicana	134	ribosomal protein L27, putative	2	LmxM.31.2710 LmxM.31.2690
LmxM.30.0770	L. (L.) mexicana	293	hypothetical protein, conserved	2	LmxM.30.0850 LmxM.30.0770
LmxM.08.0790a	L. (L.) mexicana	190	unspecified product	2	LmxM.08.0790a LmxM.33.1830b
LmxM.19.0570	L. (L.) mexicana	518	hypothetical protein, conserved	2	LmxM.19.0540 LmxM.19.0570
LmxM.36.1610	L. (L.) mexicana	115	universal minicircle sequence binding protein, putative	2	LmxM.36.1610 LmxM.36.1620
LmxM.19.0995	L. (L.) mexicana	633	4-coumarate:coa ligase-like protein	2	LmxM.19.0985 LmxM.19.0995
LmxM.36.3740	L. (L.) mexicana	168	60S ribosomal protein L34, putative	2	LmxM.18.1400 LmxM.36.3740
LmxM.30.0320	L. (L.) mexicana	274	amino acid transporter, putative	2	LmxM.27.0680 LmxM.30.0320
LmxM.04.0320	L. (L.) mexicana	399	unspecified product	2	LmxM.04.0320 LmxM.04.0310
LmxM.30.0490	L. (L.) mexicana	817	hypothetical protein, unknown function	2	LmxM.30.0490b LmxM.30.0490
LmxM.32.0794	L. (L.) mexicana	493	beta tubulin	2	LmxM.08.1171 LmxM.32.0794
LmxM.05.0510b	L. (L.) mexicana	574	unspecified product	2	LmxM.05.0510 LmxM.05.0510b
LmxM.19.0210	L. (L.) mexicana	317	ADP,ATP carrier protein 1, mitochondrial precursor, putative,ADP/ATP translocase 1, putative (ANC1)	2	LmxM.19.0200 LmxM.19.0210
LmxM.34.0600	L. (L.) mexicana	179	60S ribosomal protein L18a, putative	2	LmxM.31.0880 LmxM.34.0600
LmxM.30.0880	L. (L.) mexicana	480	amino acid permease 3	2	LmxM.30.0870 LmxM.30.0880
LmxM.29.3720	L. (L.) mexicana	124	60S acidic ribosomal protein P2, putative	2	LmxM.29.3730 LmxM.29.3720
LmxM.11.0630	L. (L.) mexicana	535	aminopeptidase, putative,metallo-peptidase, Clan MF, Family M17	2	LmxM.11.0630 LmxM.11.0620
LmxM.30.0470	L. (L.) mexicana	242	hypothetical protein, conserved	2	LmxM.30.0470 LmxM.30.0470b
LmxM.22.0015	L. (L.) mexicana	123	hypothetical protein	2	LmxM.06.1290 LmxM.22.0015
LmxM.21.0250	L. (L.) mexicana	471	hexokinase, putative	2	LmxM.21.0240 LmxM.21.0250
LmxM.33.0840	L. (L.) mexicana	321	translation elongation factor 1-beta, putative	2	LmxM.33.0840 LmxM.33.0820
LmxM.05.1070	L. (L.) mexicana	522	hypothetical protein, conserved	2	LmxM.05.1070 LmxM.05.1070a
LmxM.17.0237	L. (L.) mexicana	1330	receptor-type adenylate cyclase b	2	LmxM.17.0235 LmxM.17.0237
LmxM.25.2140	L. (L.) mexicana	299	succinyl-CoA synthetase alpha subunit, putative	2	LmxM.25.2130 LmxM.25.2140
LmxM.17.0190partial	L. (L.) mexicana	862	unspecified product	2	LmxM.17.0190partial LmxM.17.0190
LmxM.06.0090	L. (L.) mexicana	663	ATP-binding cassette protein subfamily G, member 2, putative (ABCG2)	2	LmxM.06.0080 LmxM.06.0090
LmxM.33.1830b	L. (L.) mexicana	134	unspecified product	2	LmxM.33.1830b LmxM.08.0790a
LmxM.27.2032	L. (L.) mexicana	403	branched-chain amino acid aminotransferase, putative	2	LmxM.27.2030 LmxM.27.2032
LmxM.31.1820	L. (L.) mexicana	195	iron superoxide dismutase, putative	2	LmxM.31.1820 LmxM.31.1830
LmxM.15.1240	L. (L.) mexicana	491	nucleoside transporter 1, putative	2	LmxM.15.1230 LmxM.15.1240
LmxM.11.0660a	L. (L.) mexicana	628	protein associated with differentiation 4, putative	2	LmxM.11.0660 LmxM.11.0660a
LmxM.36.5120	L. (L.) mexicana	246	40S ribosomal protein SA, putative	2	LmxM.36.5010 LmxM.36.5120
LmxM.24.0365	L. (L.) mexicana	451	CMP-sialic acid transporter, putative	2	LmxM.20.1055 LmxM.24.0365
LmxM.25.2130	L. (L.) mexicana	299	succinyl-CoA synthetase alpha subunit, putative	2	LmxM.25.2130 LmxM.25.2140
LmxM.36.2390	L. (L.) mexicana	353	sterol 24-c-methyltransferase, putative	2	LmxM.36.2390 LmxM.36.2380
LmxM.30.0480	L. (L.) mexicana	384	hypothetical protein, conserved	2	LmxM.30.0480b LmxM.30.0480
LmxM.18.1520	L. (L.) mexicana	974	P-type H -ATPase, putative	2	LmxM.18.1510 LmxM.18.1520
LmxM.20.1180	L. (L.) mexicana	934	calpain-like cysteine peptidase	2	LmxM.20.1185 LmxM.20.1180
LmxM.29.0860	L. (L.) mexicana	198	surface protein amastin, putative	2	LmxM.29.0850 LmxM.29.0860
LmxM.33.3642	L. (L.) mexicana	163	unspecified product	2	LmxM.33.3642 LmxM.33.3640
LmxM.14.0480	L. (L.) mexicana	275	hypothetical protein, unknown function	2	LmxM.14.0480 LmxM.14.0490
LmxM.15.1040	L. (L.) mexicana	199	tryparedoxin peroxidase	2	LmxM.15.1040 LmxM.15.1160
LmxM.31.3430	L. (L.) mexicana	810	hypothetical protein, conserved	2	LmxM.31.3431 LmxM.31.3430
LmxM.11.1250	L. (L.) mexicana	2062	ATP-binding cassette protein subfamily A, member 4, putative	2	LmxM.11.1220 LmxM.11.1250
LmxM.04.0020	L. (L.) mexicana	550	pteridine transporter (truncated), putative	2	LmxM.04.0020 LmxM.10.1310
LmxM.12.0860	L. (L.) mexicana	708	surface antigen, putative	2	LmxM.12.0910 LmxM.12.0860
LmjF.12.0755	L. (L.) major	570	surface antigen protein 2, putative	20	LmjF.12.1000 LmjF.12.0780 LmjF.12.0980 LmjF.12.0810 LmjF.12.0760 LmjF.12.0990 LmjF.12.0890 LmjF.12.0755 LmjF.12.0730 LmjF.12.0860 LmjF.12.1040 LmjF.12.1020 LmjF.12.1060 LmjF.12.0920 LmjF.12.0910 LmjF.12.0740 LmjF.12.0870 LmjF.12.0765 LmjF.12.0960 LmjF.12.0830
LmjF.34.1720	L. (L.) major	192	amastin-like surface protein, putative	12	LmjF.36.1270 LmjF.34.1640 LmjF.34.1920 LmjF.34.1560 LmjF.34.1780 LmjF.34.1720 LmjF.34.1880 LmjF.34.1620 LmjF.34.1960 LmjF.34.1660 LmjF.34.1680 LmjF.34.1600
LmjF.34.1560	L. (L.) major	191	amastin-like surface protein, putative	12	LmjF.34.1600 LmjF.34.1880 LmjF.34.1620 LmjF.34.1960 LmjF.34.1660 LmjF.34.1680 LmjF.34.1780 LmjF.34.1720 LmjF.34.1640 LmjF.34.1920 LmjF.36.1270 LmjF.34.1560
LmjF.34.1600	L. (L.) major	175	amastin-like surface protein, putative	12	LmjF.36.1270 LmjF.34.1640 LmjF.34.1920 LmjF.34.1560 LmjF.34.1600 LmjF.34.1960 LmjF.34.1620 LmjF.34.1880 LmjF.34.1660 LmjF.34.1680 LmjF.34.1780 LmjF.34.1720
LmjF.34.1960	L. (L.) major	192	amastin-like surface protein, putative	12	LmjF.36.1270 LmjF.34.1640 LmjF.34.1920 LmjF.34.1560 LmjF.34.1600 LmjF.34.1680 LmjF.34.1660 LmjF.34.1880 LmjF.34.1620 LmjF.34.1960 LmjF.34.1780 LmjF.34.1720
LmjF.34.1920	L. (L.) major	203	amastin-like surface protein, putative	12	LmjF.34.1960 LmjF.34.1620 LmjF.34.1880 LmjF.34.1660 LmjF.34.1680 LmjF.34.1600 LmjF.34.1720 LmjF.34.1780 LmjF.36.1270 LmjF.34.1640 LmjF.34.1920 LmjF.34.1560
LmjF.36.1270	L. (L.) major	191	amastin-like surface protein-like protein	12	LmjF.34.1780 LmjF.34.1720 LmjF.34.1600 LmjF.34.1620 LmjF.34.1960 LmjF.34.1880 LmjF.34.1660 LmjF.34.1680 LmjF.36.1270 LmjF.34.1640 LmjF.34.1920 LmjF.34.1560
LmjF.34.1660	L. (L.) major	192	amastin-like surface protein, putative	12	LmjF.34.1640 LmjF.34.1920 LmjF.36.1270 LmjF.34.1560 LmjF.34.1600 LmjF.34.1680 LmjF.34.1960 LmjF.34.1620 LmjF.34.1880 LmjF.34.1660 LmjF.34.1780 LmjF.34.1720
LmjF.34.1880	L. (L.) major	192	amastin-like surface protein, putative	12	LmjF.34.1640 LmjF.34.1920 LmjF.36.1270 LmjF.34.1560 LmjF.34.1600 LmjF.34.1680 LmjF.34.1960 LmjF.34.1620 LmjF.34.1880 LmjF.34.1660 LmjF.34.1780 LmjF.34.1720
LmjF.34.1680	L. (L.) major	192	amastin-like surface protein, putative	12	LmjF.36.1270 LmjF.34.1640 LmjF.34.1920 LmjF.34.1560 LmjF.34.1600 LmjF.34.1660 LmjF.34.1620 LmjF.34.1960 LmjF.34.1880 LmjF.34.1680 LmjF.34.1780 LmjF.34.1720
LmjF.34.1640	L. (L.) major	191	amastin-like surface protein, putative	12	LmjF.34.1680 LmjF.34.1880 LmjF.34.1620 LmjF.34.1960 LmjF.34.1660 LmjF.34.1600 LmjF.34.1720 LmjF.34.1780 LmjF.34.1560 LmjF.36.1270 LmjF.34.1920 LmjF.34.1640
LmjF.34.1780	L. (L.) major	204	amastin-like surface protein, putative	12	LmjF.34.1920 LmjF.34.1640 LmjF.36.1270 LmjF.34.1560 LmjF.34.1880 LmjF.34.1620 LmjF.34.1960 LmjF.34.1660 LmjF.34.1680 LmjF.34.1600 LmjF.34.1720 LmjF.34.1780
LmjF.34.1620	L. (L.) major	192	amastin-like surface protein, putative	12	LmjF.34.1640 LmjF.34.1920 LmjF.36.1270 LmjF.34.1560 LmjF.34.1600 LmjF.34.1680 LmjF.34.1960 LmjF.34.1620 LmjF.34.1880 LmjF.34.1660 LmjF.34.1780 LmjF.34.1720
LmjF.12.0950	L. (L.) major	482	hypothetical protein, conserved	11	LmjF.12.0820 LmjF.12.0895 LmjF.12.0950 LmjF.12.0800 LmjF.12.1030 LmjF.12.0715 LmjF.12.0770 LmjF.12.0930 LmjF.12.0970 LmjF.12.0840 LmjF.12.1050
LmjF.12.1050	L. (L.) major	439	hypothetical protein, conserved	11	LmjF.12.0895 LmjF.12.0820 LmjF.12.0950 LmjF.12.0800 LmjF.12.1030 LmjF.12.0715 LmjF.12.0770 LmjF.12.0930 LmjF.12.0970 LmjF.12.0840 LmjF.12.1050
LmjF.12.0970	L. (L.) major	584	hypothetical protein, conserved	11	LmjF.12.0895 LmjF.12.0820 LmjF.12.0950 LmjF.12.0800 LmjF.12.1030 LmjF.12.0715 LmjF.12.0770 LmjF.12.0930 LmjF.12.0970 LmjF.12.0840 LmjF.12.1050
LmjF.12.0770	L. (L.) major	482	hypothetical protein, conserved	11	LmjF.12.0820 LmjF.12.0895 LmjF.12.0950 LmjF.12.0800 LmjF.12.1030 LmjF.12.0715 LmjF.12.0770 LmjF.12.0930 LmjF.12.0970 LmjF.12.0840 LmjF.12.1050
LmjF.12.0820	L. (L.) major	482	hypothetical protein, conserved	11	LmjF.12.0895 LmjF.12.0820 LmjF.12.0950 LmjF.12.0800 LmjF.12.1030 LmjF.12.0770 LmjF.12.0715 LmjF.12.0930 LmjF.12.0970 LmjF.12.0840 LmjF.12.1050
LmjF.12.1030	L. (L.) major	435	hypothetical protein, conserved	11	LmjF.12.0820 LmjF.12.0895 LmjF.12.0800 LmjF.12.0950 LmjF.12.0715 LmjF.12.0770 LmjF.12.1030 LmjF.12.0930 LmjF.12.0970 LmjF.12.0840 LmjF.12.1050
LmjF.12.0715	L. (L.) major	482	hypothetical protein, conserved	11	LmjF.12.0895 LmjF.12.0820 LmjF.12.0950 LmjF.12.0800 LmjF.12.1030 LmjF.12.0770 LmjF.12.0715 LmjF.12.0930 LmjF.12.0970 LmjF.12.0840 LmjF.12.1050
LmjF.12.0800	L. (L.) major	477	hypothetical protein, conserved	11	LmjF.12.0895 LmjF.12.0820 LmjF.12.0950 LmjF.12.0800 LmjF.12.1030 LmjF.12.0715 LmjF.12.0770 LmjF.12.0930 LmjF.12.0970 LmjF.12.0840 LmjF.12.1050
LmjF.12.0930	L. (L.) major	482	hypothetical protein, conserved	11	LmjF.12.0820 LmjF.12.0895 LmjF.12.0950 LmjF.12.0800 LmjF.12.1030 LmjF.12.0715 LmjF.12.0770 LmjF.12.0930 LmjF.12.0970 LmjF.12.0840 LmjF.12.1050
LmjF.12.0910	L. (L.) major	512	promastigote surface antigen protein PSA	9	LmjF.12.0765 LmjF.12.0870 LmjF.12.0860 LmjF.12.1040 LmjF.12.1020 LmjF.12.1060 LmjF.12.0920 LmjF.12.0910 LmjF.12.0740
LmjF.12.0920	L. (L.) major	512	promastigote surface antigen protein PSA	9	LmjF.12.0765 LmjF.12.0870 LmjF.12.1020 LmjF.12.1040 LmjF.12.0860 LmjF.12.0740 LmjF.12.1060 LmjF.12.0910 LmjF.12.0920
LmjF.12.1040	L. (L.) major	560	surface antigen protein, putative	9	LmjF.12.0870 LmjF.12.0765 LmjF.12.0920 LmjF.12.0910 LmjF.12.1060 LmjF.12.0740 LmjF.12.0860 LmjF.12.1040 LmjF.12.1020
LmjF.09.0156	L. (L.) major	124	ATG8/AUT7/APG8/PAZ2, putative (ATG8C.4)	7	LmjF.09.0164 LmjF.09.0152 LmjF.09.0180 LmjF.09.0174 LmjF.09.0156 LmjF.09.0150 LmjF.09.0170
LmjF.08.1030	L. (L.) major	443	cathepsin L-like protease	7	LmjF.08.1050 LmjF.08.1080 LmjF.08.1030 LmjF.08.1020 LmjF.08.1070 LmjF.08.1040 LmjF.08.1010
LmjF.12.0860	L. (L.) major	776	surface antigen protein, putative	7	LmjF.12.0920 LmjF.12.0910 LmjF.12.1060 LmjF.12.1040 LmjF.12.0860 LmjF.12.1020 LmjF.12.0740
LmjF.08.1070	L. (L.) major	348	cathepsin L-like protease	7	LmjF.08.1020 LmjF.08.1070 LmjF.08.1030 LmjF.08.1080 LmjF.08.1050 LmjF.08.1010 LmjF.08.1040
LmjF.08.1080	L. (L.) major	443	cathepsin L-like protease	7	LmjF.08.1050 LmjF.08.1030 LmjF.08.1080 LmjF.08.1020 LmjF.08.1070 LmjF.08.1040 LmjF.08.1010
LmjF.08.1020	L. (L.) major	348	cathepsin L-like protease	7	LmjF.08.1020 LmjF.08.1070 LmjF.08.1030 LmjF.08.1080 LmjF.08.1050 LmjF.08.1010 LmjF.08.1040
LmjF.09.0170	L. (L.) major	134	ATG8/AUT7/APG8/PAZ2, putative (ATG8C.10)	7	LmjF.09.0156 LmjF.09.0174 LmjF.09.0180 LmjF.09.0150 LmjF.09.0164 LmjF.09.0152 LmjF.09.0170
LmjF.12.1020	L. (L.) major	536	surface antigen protein, putative	7	LmjF.12.0920 LmjF.12.0910 LmjF.12.1060 LmjF.12.0860 LmjF.12.1040 LmjF.12.1020 LmjF.12.0740
LmjF.09.0174	L. (L.) major	134	ATG8/AUT7/APG8/PAZ2, putative (ATG8C.12)	7	LmjF.09.0180 LmjF.09.0156 LmjF.09.0174 LmjF.09.0150 LmjF.09.0164 LmjF.09.0152 LmjF.09.0170
LmjF.09.0152	L. (L.) major	124	ATG8/AUT7/APG8/PAZ2, putative (ATG8C.2)	7	LmjF.09.0156 LmjF.09.0174 LmjF.09.0180 LmjF.09.0150 LmjF.09.0164 LmjF.09.0152 LmjF.09.0170
LmjF.08.1040	L. (L.) major	348	cathepsin L-like protease	7	LmjF.08.1020 LmjF.08.1070 LmjF.08.1030 LmjF.08.1080 LmjF.08.1050 LmjF.08.1010 LmjF.08.1040
LmjF.08.1050	L. (L.) major	348	cathepsin L-like protease	7	LmjF.08.1020 LmjF.08.1070 LmjF.08.1030 LmjF.08.1080 LmjF.08.1050 LmjF.08.1010 LmjF.08.1040
LmjF.09.0180	L. (L.) major	122	ATG8/AUT7/APG8/PAZ2, putative (ATG8C.13)	7	LmjF.09.0164 LmjF.09.0152 LmjF.09.0156 LmjF.09.0174 LmjF.09.0180 LmjF.09.0150 LmjF.09.0170
LmjF.08.1010	L. (L.) major	348	cysteine peptidase B (CPB)	7	LmjF.08.1010 LmjF.08.1040 LmjF.08.1020 LmjF.08.1070 LmjF.08.1030 LmjF.08.1080 LmjF.08.1050
LmjF.09.0164	L. (L.) major	124	ATG8/AUT7/APG8/PAZ2, putative (ATG8C.8)	7	LmjF.09.0156 LmjF.09.0174 LmjF.09.0180 LmjF.09.0150 LmjF.09.0152 LmjF.09.0164 LmjF.09.0170
LmjF.09.0150	L. (L.) major	134	ATG8/AUT7/APG8/PAZ2, putative (ATG8C.1)	7	LmjF.09.0156 LmjF.09.0174 LmjF.09.0180 LmjF.09.0150 LmjF.09.0164 LmjF.09.0152 LmjF.09.0170
LmjF.12.0740	L. (L.) major	760	surface antigen protein, putative	7	LmjF.12.0910 LmjF.12.0920 LmjF.12.1060 LmjF.12.0860 LmjF.12.1040 LmjF.12.1020 LmjF.12.0740
LmjF.12.1060	L. (L.) major	560	surface antigen protein, putative	7	LmjF.12.0860 LmjF.12.1040 LmjF.12.1020 LmjF.12.0740 LmjF.12.0920 LmjF.12.0910 LmjF.12.1060
LmjF.12.0780	L. (L.) major	375	surface antigen protein 2 precursor	6	LmjF.12.0980 LmjF.12.0780 LmjF.12.1000 LmjF.12.0810 LmjF.12.0760 LmjF.12.0990
LmjF.08.0770	L. (L.) major	199	amastin-like protein	6	LmjF.08.0680 LmjF.08.0690 LmjF.08.0770 LmjF.08.0700 LmjF.08.0740 LmjF.08.0760
LmjF.08.0680	L. (L.) major	204	amastin-like protein	6	LmjF.08.0770 LmjF.08.0740 LmjF.08.0700 LmjF.08.0760 LmjF.08.0690 LmjF.08.0680
LmjF.08.0760	L. (L.) major	199	amastin-like protein	6	LmjF.08.0680 LmjF.08.0690 LmjF.08.0770 LmjF.08.0700 LmjF.08.0740 LmjF.08.0760
LmjF.30.1470	L. (L.) major	180	class i nuclease-like protein	6	LmjF.30.1510 LmjF.30.1500 LmjF.30.1480 LmjF.30.1490 LmjF.30.1470 LmjF.30.1460
LmjF.08.0690	L. (L.) major	204	amastin-like protein	6	LmjF.08.0770 LmjF.08.0740 LmjF.08.0700 LmjF.08.0760 LmjF.08.0680 LmjF.08.0690
LmjF.30.1460	L. (L.) major	180	class i nuclease-like protein	6	LmjF.30.1510 LmjF.30.1500 LmjF.30.1480 LmjF.30.1490 LmjF.30.1470 LmjF.30.1460
LmjF.30.1480	L. (L.) major	175	class i nuclease-like protein	6	LmjF.30.1510 LmjF.30.1500 LmjF.30.1490 LmjF.30.1480 LmjF.30.1470 LmjF.30.1460
LmjF.12.0980	L. (L.) major	385	promastigote surface antigen protein 2 PSA2	6	LmjF.12.1000 LmjF.12.0780 LmjF.12.0980 LmjF.12.0810 LmjF.12.0760 LmjF.12.0990
LmjF.08.0700	L. (L.) major	199	amastin-like protein	6	LmjF.08.0680 LmjF.08.0690 LmjF.08.0770 LmjF.08.0740 LmjF.08.0700 LmjF.08.0760
LmjF.12.1000	L. (L.) major	385	promastigote surface antigen protein 2 PSA2	6	LmjF.12.1000 LmjF.12.0780 LmjF.12.0980 LmjF.12.0810 LmjF.12.0760 LmjF.12.0990
LmjF.08.0740	L. (L.) major	199	amastin-like protein	6	LmjF.08.0680 LmjF.08.0690 LmjF.08.0760 LmjF.08.0770 LmjF.08.0740 LmjF.08.0700
LmjF.12.0810	L. (L.) major	385	promastigote surface antigen protein 2 PSA2	6	LmjF.12.1000 LmjF.12.0780 LmjF.12.0980 LmjF.12.0810 LmjF.12.0760 LmjF.12.0990
LmjF.12.0760	L. (L.) major	587	surface antigen protein 2, putative	6	LmjF.12.0780 LmjF.12.0980 LmjF.12.1000 LmjF.12.0810 LmjF.12.0760 LmjF.12.0990
LmjF.30.1490	L. (L.) major	163	class i nuclease-like protein	6	LmjF.30.1510 LmjF.30.1500 LmjF.30.1490 LmjF.30.1480 LmjF.30.1470 LmjF.30.1460
LmjF.21.0010	L. (L.) major	814	phosphoglycan beta 1,3 galactosyltransferase 2 (SCG2)	5	LmjF.25.2460 LmjF.21.0010 LmjF.36.0010 LmjF.07.1170 LmjF.02.0010
LmjF.12.0730	L. (L.) major	547	surface antigen protein 2, putative	5	LmjF.12.0890 LmjF.12.0730 LmjF.12.0755 LmjF.12.0870 LmjF.12.0765
LmjF.07.1170	L. (L.) major	814	phosphoglycan beta 1,3 galactosyltransferase 1 (SCG1)	5	LmjF.25.2460 LmjF.21.0010 LmjF.36.0010 LmjF.07.1170 LmjF.02.0010
LmjF.34.1630	L. (L.) major	664	tuzin-like protein	5	LmjF.36.1280 LmjF.34.1890 LmjF.34.1910 LmjF.34.1630 LmjF.34.1610
LmjF.36.1280	L. (L.) major	592	tuzin-like protein	5	LmjF.34.1890 LmjF.34.1910 LmjF.34.1630 LmjF.34.1610 LmjF.36.1280
LmjF.02.0010	L. (L.) major	814	phosphoglycan beta 1,3 galactosyltransferase 3 (SCG3)	5	LmjF.25.2460 LmjF.21.0010 LmjF.36.0010 LmjF.07.1170 LmjF.02.0010
LmjF.34.1910	L. (L.) major	664	tuzin-like protein	5	LmjF.36.1280 LmjF.34.1890 LmjF.34.1910 LmjF.34.1630 LmjF.34.1610
LmjF.34.1610	L. (L.) major	664	tuzin-like protein	5	LmjF.36.1280 LmjF.34.1890 LmjF.34.1910 LmjF.34.1630 LmjF.34.1610
LmjF.12.0890	L. (L.) major	395	surface antigen protein 2, putative	5	LmjF.12.0755 LmjF.12.0890 LmjF.12.0730 LmjF.12.0870 LmjF.12.0765
LmjF.36.0010	L. (L.) major	846	phosphoglycan beta 1,3 galactosyltransferase 4 (SCG4)	5	LmjF.25.2460 LmjF.21.0010 LmjF.36.0010 LmjF.07.1170 LmjF.02.0010
LmjF.12.0765	L. (L.) major	572	surface antigen protein 2, putative	5	LmjF.12.0870 LmjF.12.0765 LmjF.12.0755 LmjF.12.0890 LmjF.12.0730
LmjF.34.1890	L. (L.) major	664	tuzin-like protein	5	LmjF.36.1280 LmjF.34.1610 LmjF.34.1630 LmjF.34.1910 LmjF.34.1890
LmjF.25.2460	L. (L.) major	814	phosphoglycan beta 1,3 galactosyltransferase 6 (SCG6)	5	LmjF.21.0010 LmjF.25.2460 LmjF.36.0010 LmjF.07.1170 LmjF.02.0010
LmjF.21.0920	L. (L.) major	132	histone H2A, putative	4	LmjF.29.1730 LmjF.29.1720 LmjF.29.1740 LmjF.21.0920
LmjF.19.0910	L. (L.) major	121	ATG8/AUT7/APG8/PAZ2, putative (ATG8B.9)	4	LmjF.19.0842 LmjF.19.0820 LmjF.19.0850 LmjF.19.0910
LmjF.19.0842	L. (L.) major	121	ATG8/AUT7/APG8/PAZ2, putative (ATG8B.2)	4	LmjF.19.0910 LmjF.19.0820 LmjF.19.0842 LmjF.19.0850
LmjF.12.0880	L. (L.) major	356	hypothetical protein, unknown function	4	LmjF.12.0995 LmjF.12.1015 LmjF.12.0880 LmjF.12.0905
LmjF.15.1120	L. (L.) major	199	tryparedoxin peroxidase (TRYP5)	4	LmjF.15.1080 LmjF.15.1040 LmjF.15.1120 LmjF.15.1100
LmjF.15.1040	L. (L.) major	199	tryparedoxin peroxidase (TRYP1)	4	LmjF.15.1080 LmjF.15.1100 LmjF.15.1120 LmjF.15.1040
LmjF.17.0230	L. (L.) major	1264	receptor-type adenylate cyclase b (RAC-B2)	4	LmjF.17.0237 LmjF.17.0235 LmjF.17.0230 LmjF.17.0180
LmjF.12.1015	L. (L.) major	422	hypothetical protein, unknown function	4	LmjF.12.0995 LmjF.12.1015 LmjF.12.0880 LmjF.12.0905
LmjF.31.0960	L. (L.) major	621	sodium stibogluconate resistance protein, putative	4	LmjF.31.0920 LmjF.31.0950 LmjF.31.0930 LmjF.31.0960
LmjF.17.0180	L. (L.) major	1325	receptor-type adenylate cyclase b (RAC-B1)	4	LmjF.17.0230 LmjF.17.0237 LmjF.17.0235 LmjF.17.0180
LmjF.31.0920	L. (L.) major	621	sodium stibogluconate resistance protein, putative	4	LmjF.31.0960 LmjF.31.0930 LmjF.31.0950 LmjF.31.0920
LmjF.10.0460	L. (L.) major	602	GP63, leishmanolysin (GP63-1)	4	LmjF.10.0470 LmjF.10.0480 LmjF.10.0465 LmjF.10.0460
LmjF.17.0237	L. (L.) major	1328	receptor-type adenylate cyclase b (RAC-B4)	4	LmjF.17.0237 LmjF.17.0235 LmjF.17.0230 LmjF.17.0180
LmjF.17.0235	L. (L.) major	1328	receptor-type adenylate cyclase b (RAC-B3)	4	LmjF.17.0237 LmjF.17.0235 LmjF.17.0230 LmjF.17.0180
LmjF.31.0950	L. (L.) major	621	sodium stibogluconate resistance protein, putative	4	LmjF.31.0930 LmjF.31.0960 LmjF.31.0920 LmjF.31.0950
LmjF.29.1720	L. (L.) major	132	histone H2A, putative	4	LmjF.21.0920 LmjF.29.1730 LmjF.29.1720 LmjF.29.1740
LmjF.15.1100	L. (L.) major	190	tryparedoxin peroxidase (TRYP4)	4	LmjF.15.1100 LmjF.15.1120 LmjF.15.1040 LmjF.15.1080
LmjF.19.0820	L. (L.) major	121	ATG8/AUT7/APG8/PAZ2, putative (ATG8B.1)	4	LmjF.19.0820 LmjF.19.0842 LmjF.19.0850 LmjF.19.0910
LmjF.19.0850	L. (L.) major	121	ATG8/AUT7/APG8/PAZ2, putative (ATG8B.4)	4	LmjF.19.0850 LmjF.19.0842 LmjF.19.0820 LmjF.19.0910
LmjF.12.0905	L. (L.) major	431	hypothetical protein	4	LmjF.12.0905 LmjF.12.0995 LmjF.12.1015 LmjF.12.0880
LmjF.31.0930	L. (L.) major	621	sodium stibogluconate resistance protein, putative	4	LmjF.31.0920 LmjF.31.0950 LmjF.31.0960 LmjF.31.0930
LmjF.29.1740	L. (L.) major	132	histone H2A, putative	4	LmjF.21.0920 LmjF.29.1730 LmjF.29.1720 LmjF.29.1740
LmjF.15.1080	L. (L.) major	199	tryparedoxin peroxidase (TRYP3)	4	LmjF.15.1080 LmjF.15.1040 LmjF.15.1120 LmjF.15.1100
LmjF.29.1730	L. (L.) major	132	histone H2A, putative	4	LmjF.21.0920 LmjF.29.1740 LmjF.29.1720 LmjF.29.1730
LmjF.12.0995	L. (L.) major	558	hypothetical protein	4	LmjF.12.1015 LmjF.12.0880 LmjF.12.0905 LmjF.12.0995
LmjF.36.6300	L. (L.) major	653	glucose transporter, lmgt1	3	LmjF.36.6280 LmjF.36.6290 LmjF.36.6300
LmjF.26.0810	L. (L.) major	190	type II (glutathione peroxidase-like) tryparedoxin peroxidase (TDPX)	3	LmjF.26.0800 LmjF.26.0820 LmjF.26.0810
LmjF.18.1280	L. (L.) major	316	hypothetical protein, conserved	3	LmjF.18.1260 LmjF.18.1285 LmjF.18.1280
LmjF.19.1340	L. (L.) major	777	glycerol uptake protein, putative	3	LmjF.19.1330 LmjF.19.1340 LmjF.19.1345
LmjF.31.1790	L. (L.) major	605	amino acid permease (AAT8.1)	3	LmjF.31.1800 LmjF.31.1820 LmjF.31.1790
LmjF.16.1020	L. (L.) major	856	hypothetical protein, conserved	3	LmjF.16.1030 LmjF.16.1000 LmjF.16.1020
LmjF.31.0340	L. (L.) major	467	amino acid transporter aATP11, putative (AAT1.3)	3	LmjF.31.0340 LmjF.31.0330 LmjF.27.0670
LmjF.16.1030	L. (L.) major	856	hypothetical protein, conserved	3	LmjF.16.1030 LmjF.16.1020 LmjF.16.1000
LmjF.18.1285	L. (L.) major	316	hypothetical protein, conserved	3	LmjF.18.1260 LmjF.18.1280 LmjF.18.1285
LmjF.31.1800	L. (L.) major	587	amino acid permease (AAT8.2)	3	LmjF.31.1820 LmjF.31.1790 LmjF.31.1800
LmjF.11.0680	L. (L.) major	537	hypothetical protein, conserved in leishmania	3	LmjF.11.0670 LmjF.11.0673 LmjF.11.0680
LmjF.16.1000	L. (L.) major	812	hypothetical protein, conserved	3	LmjF.16.1030 LmjF.16.1000 LmjF.16.1020
LmjF.19.1330	L. (L.) major	743	glycerol uptake protein, putative	3	LmjF.19.1345 LmjF.19.1340 LmjF.19.1330
LmjF.04.0130	L. (L.) major	531	hypothetical protein, conserved in leishmania	3	LmjF.04.0140 LmjF.04.0130 LmjF.04.0170
LmjF.10.0480	L. (L.) major	602	GP63, leishmanolysin (GP63-4)	3	LmjF.10.0460 LmjF.10.0465 LmjF.10.0480
LmjF.04.0140	L. (L.) major	531	hypothetical protein, conserved in leishmania	3	LmjF.04.0170 LmjF.04.0130 LmjF.04.0140
LmjF.27.0670	L. (L.) major	500	amino acid permease, putative (AAT23.1)	3	LmjF.27.0670 LmjF.31.0340 LmjF.31.0330
LmjF.10.0465	L. (L.) major	602	GP63, leishmanolysin (GP63-2)	3	LmjF.10.0480 LmjF.10.0460 LmjF.10.0465
LmjF.08.0800	L. (L.) major	193	amastin-like protein	3	LmjF.08.0850 LmjF.08.0830 LmjF.08.0800
LmjF.08.0830	L. (L.) major	175	amastin-like protein	3	LmjF.08.0850 LmjF.08.0800 LmjF.08.0830
LmjF.04.0170	L. (L.) major	531	hypothetical protein, conserved in leishmania	3	LmjF.04.0170 LmjF.04.0130 LmjF.04.0140
LmjF.31.0330	L. (L.) major	500	amino acid transporter aATP11, putative (AAT1.2)	3	LmjF.31.0340 LmjF.27.0670 LmjF.31.0330
LmjF.18.1260	L. (L.) major	320	hypothetical protein, conserved	3	LmjF.18.1260 LmjF.18.1280 LmjF.18.1285
LmjF.31.1820	L. (L.) major	605	amino acid permease (AAT8.3)	3	LmjF.31.1800 LmjF.31.1790 LmjF.31.1820
LmjF.11.0673	L. (L.) major	546	hypothetical protein, conserved in leishmania	3	LmjF.11.0680 LmjF.11.0673 LmjF.11.0670
LmjF.26.0820	L. (L.) major	174	type II (glutathione peroxidase-like) tryparedoxin peroxidase (TDPX)	3	LmjF.26.0800 LmjF.26.0810 LmjF.26.0820
LmjF.26.0800	L. (L.) major	183	type II (glutathione peroxidase-like) tryparedoxin peroxidase (TDPX)	3	LmjF.26.0820 LmjF.26.0810 LmjF.26.0800
LmjF.08.0850	L. (L.) major	175	amastin-like protein	3	LmjF.08.0800 LmjF.08.0830 LmjF.08.0850
LmjF.11.0670	L. (L.) major	546	hypothetical protein, conserved in leishmania	3	LmjF.11.0680 LmjF.11.0673 LmjF.11.0670
LmjF.19.1345	L. (L.) major	777	glycerol uptake protein, putative	3	LmjF.19.1330 LmjF.19.1340 LmjF.19.1345
LmjF.36.6290	L. (L.) major	567	glucose transporter, lmgt2	3	LmjF.36.6300 LmjF.36.6280 LmjF.36.6290
LmjF.30.3730	L. (L.) major	125	60S acidic ribosomal protein P2, putative (LIP2)	2	LmjF.30.3720 LmjF.30.3730
LmjF.19.0985	L. (L.) major	613	4-coumarate:coa ligase-like protein	2	LmjF.19.0995 LmjF.19.0985
LmjF.22.0850	L. (L.) major	599	3'a2rel-related protein	2	LmjF.22.0690 LmjF.22.0850
LmjF.14.0390	L. (L.) major	300	hypothetical protein, conserved	2	LmjF.14.0400 LmjF.14.0390
LmjF.29.1770	L. (L.) major	595	paraflagellar rod protein 1D, putative	2	LmjF.29.1750 LmjF.29.1770
LmjF.02.0040	L. (L.) major	619	metallo-peptidase, Clan MG, Family M24	2	LmjF.25.2430 LmjF.02.0040
LmjF.21.1880	L. (L.) major	243	hypothetical protein, conserved	2	LmjF.21.1880 LmjF.17.1470
LmjF.21.0250	L. (L.) major	471	hexokinase, putative	2	LmjF.21.0240 LmjF.21.0250
LmjF.27.2660	L. (L.) major	678	peptidyl dipeptidase, putative	2	LmjF.01.0830 LmjF.27.2660
LmjF.32.1830	L. (L.) major	208	iron superoxide dismutase, putative (SODB2)	2	LmjF.32.1820 LmjF.32.1830
LmjF.14.1270	L. (L.) major	152	ubiquitin/ribosomal protein S27a, putative	2	LmjF.36.0600 LmjF.14.1270
LmjF.32.3650	L. (L.) major	362	3-hydroxyisobutyryl-coenzyme a hydrolase-like protein	2	LmjF.32.3670 LmjF.32.3650
LmjF.25.1180	L. (L.) major	525	ATPase beta subunit, putative	2	LmjF.25.1170 LmjF.25.1180
LmjF.36.2390	L. (L.) major	353	sterol 24-c-methyltransferase, putative (LmSMT)	2	LmjF.36.2380 LmjF.36.2390
LmjF.30.1430	L. (L.) major	175	ama1 protein, putative	2	LmjF.30.1410 LmjF.30.1430
LmjF.02.0220	L. (L.) major	942	phosphoglycan beta 1,2 arabinosyltransferase (SCA1)	2	LmjF.02.0180 LmjF.02.0220
LmjF.15.1230	L. (L.) major	656	nucleoside transporter 1, putative	2	LmjF.15.1240 LmjF.15.1230
LmjF.11.0620	L. (L.) major	292	aminopeptidase, putative	2	LmjF.11.0620 LmjF.11.0630
LmjF.19.0570	L. (L.) major	548	hypothetical protein, conserved	2	LmjF.19.0540 LmjF.19.0570
LmjF.29.1510	L. (L.) major	672	hypothetical protein, conserved	2	LmjF.29.1500 LmjF.29.1510
LmjF.10.0390	L. (L.) major	732	folate/biopterin transporter, putative	2	LmjF.10.0385 LmjF.10.0390
LmjF.27.2650	L. (L.) major	128	dehydrogenase/oxidoreductase-like protein	2	LmjF.02.0730 LmjF.27.2650
LmjF.16.0610	L. (L.) major	130	histone H3, putative	2	LmjF.16.0600 LmjF.16.0610
LmjF.26.1700	L. (L.) major	336	sphingolipid delta 4 desaturase, putative	2	LmjF.26.1680 LmjF.26.1700
LmjF.33.0720	L. (L.) major	195	60S ribosomal protein L6, putative	2	LmjF.15.1000 LmjF.33.0720
LmjF.11.1220	L. (L.) major	1776	ATP-binding cassette protein subfamily A, member 2, putative (ABCA2)	2	LmjF.11.1220 LmjF.11.1250
LmjF.14.0400	L. (L.) major	310	hypothetical protein, conserved	2	LmjF.14.0390 LmjF.14.0400
LmjF.19.0844	L. (L.) major	136	ATG8/AUT7/APG8/PAZ2, putative (ATG8A.2)	2	LmjF.19.0848 LmjF.19.0844
LmjF.05.1220	L. (L.) major	572	adenylate cyclase regulatory protein-like protein	2	LmjF.19.1640 LmjF.05.1220
LmjF.31.1870	L. (L.) major	978	mannosyltransferase-like protein	2	LmjF.31.1880 LmjF.31.1870
LmjF.15.0200	L. (L.) major	222	60S ribosomal protein L13a, putative	2	LmjF.34.0860 LmjF.15.0200
LmjF.32.3515	L. (L.) major	504	hypothetical protein, conserved	2	LmjF.32.3548 LmjF.32.3515
LmjF.33.0330	L. (L.) major	700	heat shock protein 83 (HSP83-8)	2	LmjF.33.0336 LmjF.33.0330
LmjF.02.0230	L. (L.) major	992	phosphoglycan beta 1,3 galactosyltransferase (SCGR1)	2	LmjF.02.0190 LmjF.02.0230
LmjF.34.1080	L. (L.) major	262	amastin-like surface protein, putative	2	LmjF.34.0960 LmjF.34.1080
LmjF.22.0700	L. (L.) major	1615	5'a2rel-related protein	2	LmjF.22.0840 LmjF.22.0700
LmjF.29.1090	L. (L.) major	373	ribosomal protein L1a, putative	2	LmjF.29.1080 LmjF.29.1090
LmjF.02.0190	L. (L.) major	1181	phosphoglycan beta 1,3 galactosyltransferase (SCGR4)	2	LmjF.02.0230 LmjF.02.0190
LmjF.35.1890	L. (L.) major	328	60S ribosomal protein L5, putative	2	LmjF.35.1880 LmjF.35.1890
LmjF.33.2350	L. (L.) major	850	hypothetical protein, conserved	2	LmjF.30.0330 LmjF.33.2350
LmjF.36.1250	L. (L.) major	190	40S ribosomal protein S9, putative	2	LmjF.36.1250 LmjF.07.0680
LmjF.30.2980	L. (L.) major	361	glyceraldehyde 3-phosphate dehydrogenase, glycosomal	2	LmjF.30.2970 LmjF.30.2980
LmjF.17.1470	L. (L.) major	243	hypothetical protein, conserved	2	LmjF.21.1880 LmjF.17.1470
LmjF.10.0030	L. (L.) major	493	phosphate-Repressible Phosphate Permease-like protein	2	LmjF.10.1300 LmjF.10.0030
LmjF.02.0180	L. (L.) major	942	phosphoglycan beta 1,2 arabinosyltransferase (SCA2)	2	LmjF.02.0220 LmjF.02.0180
LmjF.29.1520	L. (L.) major	648	hypothetical protein, conserved	2	LmjF.29.1520 LmjF.29.1420
LmjF.36.3800	L. (L.) major	394	glycine synthase, putative (GCVT1)	2	LmjF.36.3810 LmjF.36.3800
LmjF.21.1400	L. (L.) major	597	palmitoyl acyltransferase 3, putative	2	LmjF.21.1390 LmjF.21.1400
LmjF.18.0670	L. (L.) major	454	citrate synthase, putative	2	LmjF.18.0680 LmjF.18.0670
LmjF.11.1250	L. (L.) major	1776	ATP-binding cassette protein subfamily A, member 4, putative (ABCA4)	2	LmjF.11.1220 LmjF.11.1250
LmjF.35.0010	L. (L.) major	816	phosphoglycan beta 1,3 galactosyltransferase 7 (SCG7)	2	LmjF.31.3190 LmjF.35.0010
LmjF.20.1180	L. (L.) major	976	calpain-like cysteine peptidase, putative	2	LmjF.20.1185 LmjF.20.1180
LmjF.06.0080	L. (L.) major	657	ATP-binding cassette protein subfamily G, member 1, putative (ABCG1)	2	LmjF.06.0090 LmjF.06.0080
LmjF.18.1520	L. (L.) major	974	P-type H -ATPase, putative (H1A-2)	2	LmjF.18.1510 LmjF.18.1520
LmjF.26.0115	L. (L.) major	235	hypothetical protein, conserved	2	LmjF.26.0075 LmjF.26.0115
LmjF.26.1680	L. (L.) major	324	sphingolipid delta 4 desaturase, putative	2	LmjF.26.1700 LmjF.26.1680
LmjF.20.0100	L. (L.) major	479	phosphoglycerate kinase C, glycosomal (PGKC)	2	LmjF.20.0110 LmjF.20.0100
LmjF.24.1280	L. (L.) major	186	amastin-like surface protein-like protein	2	LmjF.24.1250 LmjF.24.1280
LmjF.34.0860	L. (L.) major	222	60S ribosomal protein L13a, putative	2	LmjF.15.0200 LmjF.34.0860
LmjF.32.3670	L. (L.) major	386	3-hydroxyisobutyryl-coenzyme a hydrolase-like protein	2	LmjF.32.3650 LmjF.32.3670
LmjF.20.1185	L. (L.) major	823	calpain-like cysteine peptidase, putative	2	LmjF.20.1180 LmjF.20.1185
LmjF.26.0075	L. (L.) major	222	hypothetical protein, conserved	2	LmjF.26.0115 LmjF.26.0075
LmjF.22.0840	L. (L.) major	1615	5'a2rel-related protein	2	LmjF.22.0700 LmjF.22.0840
LmjF.26.0640	L. (L.) major	100	10 kDa heat shock protein, putative	2	LmjF.26.0620 LmjF.26.0640
LmjF.31.1460	L. (L.) major	303	surface membrane protein gp46-like protein	2	LmjF.31.1450 LmjF.31.1460
LmjF.30.2490	L. (L.) major	660	heat shock 70-related protein 1, mitochondrial precursor, putative	2	LmjF.30.2490 LmjF.30.2470
LmjF.15.1000	L. (L.) major	195	60S ribosomal protein L6, putative	2	LmjF.33.0720 LmjF.15.1000
LmjF.25.1170	L. (L.) major	525	ATPase beta subunit, putative	2	LmjF.25.1180 LmjF.25.1170
LmjF.22.0820	L. (L.) major	975	hypothetical protein, conserved	2	LmjF.22.0720 LmjF.22.0820
LmjF.02.0700	L. (L.) major	937	hypothetical protein, conserved	2	LmjF.27.2620 LmjF.02.0700
LmjF.15.1240	L. (L.) major	491	nucleoside transporter 1, putative	2	LmjF.15.1230 LmjF.15.1240
LmjF.36.3810	L. (L.) major	377	glycine synthase, putative (GCVT-2)	2	LmjF.36.3800 LmjF.36.3810
LmjF.12.0990	L. (L.) major	610	surface antigen protein, putative	2	LmjF.12.0760 LmjF.12.0990
LmjF.26.0620	L. (L.) major	100	10 kDa heat shock protein, putative	2	LmjF.26.0640 LmjF.26.0620
LmjF.29.2460	L. (L.) major	220	60S ribosomal protein L13, putative	2	LmjF.29.2470 LmjF.29.2460
LmjF.16.0460	L. (L.) major	159	60S ribosomal protein L21, putative	2	LmjF.34.3650 LmjF.16.0460
LmjF.27.2610	L. (L.) major	301	hypothetical protein, conserved	2	LmjF.02.0690 LmjF.27.2610
LmjF.31.3190	L. (L.) major	816	phosphoglycan beta 1,3 galactosyltransferase 5 (SCG5)	2	LmjF.35.0010 LmjF.31.3190
LmjF.34.4450	L. (L.) major	229	quinonoid dihydropteridine reductase (QDPR-5)	2	LmjF.34.4330 LmjF.34.4450
LmjF.16.0600	L. (L.) major	130	histone H3, putative	2	LmjF.16.0610 LmjF.16.0600
LmjF.12.0830	L. (L.) major	648	surface antigen protein 2, putative	2	LmjF.12.0960 LmjF.12.0830
LmjF.21.0240	L. (L.) major	471	hexokinase, putative	2	LmjF.21.0250 LmjF.21.0240
LmjF.17.0081	L. (L.) major	449	elongation factor 1-alpha	2	LmjF.17.0082 LmjF.17.0081
LmjF.06.0410	L. (L.) major	267	60S ribosomal protein L19, putative	2	LmjF.06.0415 LmjF.06.0410
LmjF.34.3640	L. (L.) major	162	hypothetical protein, conserved	2	LmjF.34.3645 LmjF.34.3640
LmjF.16.1040	L. (L.) major	690	hypothetical protein, unknown function	2	LmjF.16.1010 LmjF.16.1040
LmjF.29.1420	L. (L.) major	655	hypothetical protein, conserved	2	LmjF.29.1520 LmjF.29.1420
LmjF.24.1250	L. (L.) major	186	amastin-like surface protein-like protein	2	LmjF.24.1280 LmjF.24.1250
LmjF.18.1400	L. (L.) major	168	60S ribosomal protein L34, putative	2	LmjF.18.1400 LmjF.36.3740
LmjF.36.3740	L. (L.) major	168	60S ribosomal protein L34, putative	2	LmjF.18.1400 LmjF.36.3740
LmjF.27.2620	L. (L.) major	937	hypothetical protein, conserved	2	LmjF.02.0700 LmjF.27.2620
LmjF.34.3650	L. (L.) major	159	60S ribosomal protein L21, putative	2	LmjF.16.0460 LmjF.34.3650
LmjF.30.1510	L. (L.) major	316	p1/s1 nuclease	2	LmjF.30.1500 LmjF.30.1510
LmjF.30.3340	L. (L.) major	190	60S ribosomal protein L9, putative	2	LmjF.21.1050 LmjF.30.3340
LmjF.29.1750	L. (L.) major	595	paraflagellar rod protein 1D, putative	2	LmjF.29.1770 LmjF.29.1750
LmjF.31.1890	L. (L.) major	576	peptidase m20/m25/m40 family-like protein	2	LmjF.31.2020 LmjF.31.1890
LmjF.10.0385	L. (L.) major	708	folate/biopterin transporter, putative	2	LmjF.10.0390 LmjF.10.0385
LmjF.30.2970	L. (L.) major	361	glyceraldehyde 3-phosphate dehydrogenase, glycosomal	2	LmjF.30.2980 LmjF.30.2970
LmjF.08.1270	L. (L.) major	286	hypothetical protein, unknown function	2	LmjF.08.1225 LmjF.08.1270
LmjF.25.0500	L. (L.) major	167	RNA-binding protein, putative, UPB2	2	LmjF.25.0490 LmjF.25.0500
LmjF.28.0960	L. (L.) major	144	40S ribosomal protein S14	2	LmjF.30.3590 LmjF.28.0960
LmjF.36.6460	L. (L.) major	224	tartrate-sensitive acid phosphatase acp-3.2, putative	2	LmjF.36.6480 LmjF.36.6460
LmjF.31.0320	L. (L.) major	535	amino acid transporter, putative (AAT1.1)	2	LmjF.27.0680 LmjF.31.0320
LmjF.31.0850	L. (L.) major	436	hypothetical protein	2	LmjF.31.0770 LmjF.31.0850
LmjF.31.3070	L. (L.) major	432	iron/zinc transporter protein-like protein	2	LmjF.31.3060 LmjF.31.3070
LmjF.30.1410	L. (L.) major	175	ama1 protein, putative	2	LmjF.30.1430 LmjF.30.1410
LmjF.31.0820	L. (L.) major	248	hypothetical protein, conserved	2	LmjF.31.0800 LmjF.31.0820
LmjF.21.1390	L. (L.) major	597	palmitoyl acyltransferase 3, putative	2	LmjF.21.1400 LmjF.21.1390
LmjF.30.1500	L. (L.) major	316	p1/s1 nuclease	2	LmjF.30.1510 LmjF.30.1500
LmjF.29.1500	L. (L.) major	672	hypothetical protein, conserved	2	LmjF.29.1510 LmjF.29.1500
LmjF.27.1805	L. (L.) major	525	glycosomal phosphoenolpyruvate carboxykinase, putative	2	LmjF.27.1810 LmjF.27.1805
LmjF.02.0680	L. (L.) major	377	hypothetical protein, conserved	2	LmjF.02.0680 LmjF.27.2600
LmjF.14.0480	L. (L.) major	275	hypothetical protein, unknown function	2	LmjF.14.0490 LmjF.14.0480
LmjF.16.1010	L. (L.) major	954	hypothetical protein, conserved	2	LmjF.16.1040 LmjF.16.1010
LmjF.30.0330	L. (L.) major	771	hypothetical protein, conserved	2	LmjF.33.2350 LmjF.30.0330
LmjF.19.1640	L. (L.) major	673	hypothetical protein, unknown function	2	LmjF.05.1220 LmjF.19.1640
LmjF.27.0680	L. (L.) major	535	amino acid permease, putative (AAT23.2)	2	LmjF.31.0320 LmjF.27.0680
LmjF.20.0110	L. (L.) major	417	phosphoglycerate kinase B, cytosolic (PGKB)	2	LmjF.20.0100 LmjF.20.0110
LmjF.06.0090	L. (L.) major	663	ATP-binding cassette protein subfamily G, member 2, putative (ABCG2)	2	LmjF.06.0080 LmjF.06.0090
LmjF.36.1620	L. (L.) major	175	universal minicircle sequence binding protein (UMSBP2)	2	LmjF.36.1610 LmjF.36.1620
LmjF.18.0680	L. (L.) major	470	citrate synthase, putative	2	LmjF.18.0670 LmjF.18.0680
LmjF.19.0995	L. (L.) major	602	4-coumarate:coa ligase-like protein	2	LmjF.19.0985 LmjF.19.0995
LmjF.31.1630	L. (L.) major	358	3-ketoacyl-CoA thiolase-like protein, putative	2	LmjF.31.1640 LmjF.31.1630
LmjF.06.0415	L. (L.) major	254	60S ribosomal protein L19, putative	2	LmjF.06.0415 LmjF.06.0410
LmjF.29.1080	L. (L.) major	373	ribosomal protein L1a, putative	2	LmjF.29.1090 LmjF.29.1080
LmjF.36.1610	L. (L.) major	115	universal minicircle sequence binding protein, putative (UMSBP1)	2	LmjF.36.1620 LmjF.36.1610
LmjF.27.1810	L. (L.) major	525	glycosomal phosphoenolpyruvate carboxykinase, putative	2	LmjF.27.1805 LmjF.27.1810
LmjF.25.2440	L. (L.) major	327	tagatose-6-phosphate kinase-like protein	2	LmjF.02.0030 LmjF.25.2440
LmjF.10.1300	L. (L.) major	493	phosphate-Repressible Phosphate Permease-like protein	2	LmjF.10.0030 LmjF.10.1300
LmjF.11.0630	L. (L.) major	538	aminopeptidase, putative	2	LmjF.11.0620 LmjF.11.0630
LmjF.19.0540	L. (L.) major	530	hypothetical protein, conserved	2	LmjF.19.0570 LmjF.19.0540
LmjF.10.0710	L. (L.) major	488	amino acid permease, putative (AAT20.1)	2	LmjF.10.0720 LmjF.10.0710
LmjF.02.0030	L. (L.) major	381	tagatose-6-phosphate kinase-like protein	2	LmjF.25.2440 LmjF.02.0030
LmjF.08.1280	L. (L.) major	852	protein kinase, putative	2	LmjF.08.1228 LmjF.08.1280
LmjF.12.0960	L. (L.) major	668	surface antigen protein 2, putative	2	LmjF.12.0830 LmjF.12.0960
LmjF.17.0082	L. (L.) major	449	elongation factor 1-alpha	2	LmjF.17.0081 LmjF.17.0082
LmjF.33.0336	L. (L.) major	701	heat shock protein 83 (HSP83-10)	2	LmjF.33.0330 LmjF.33.0336
LmjF.14.0490	L. (L.) major	276	hypothetical protein, unknown function	2	LmjF.14.0480 LmjF.14.0490
LmjF.07.0680	L. (L.) major	190	40S ribosomal protein S9, putative	2	LmjF.36.1250 LmjF.07.0680
LmjF.30.0850	L. (L.) major	195	surface protein amastin, putative	2	LmjF.30.0860 LmjF.30.0850
LmjF.10.0720	L. (L.) major	488	amino acid permease, putative (AAT20.3)	2	LmjF.10.0710 LmjF.10.0720
LmjF.22.0690	L. (L.) major	599	3'a2rel-related protein	2	LmjF.22.0850 LmjF.22.0690
LmjF.19.0848	L. (L.) major	136	ATG8/AUT7/APG8/PAZ2, putative (ATG8A.3)	2	LmjF.19.0844 LmjF.19.0848
LmjF.31.1640	L. (L.) major	440	thiolase protein-like protein	2	LmjF.31.1630 LmjF.31.1640
LmjF.34.4330	L. (L.) major	229	quinonoid dihydropteridine reductase (QDPR-1)	2	LmjF.34.4450 LmjF.34.4330
LmjF.36.2380	L. (L.) major	353	sterol 24-c-methyltransferase, putative	2	LmjF.36.2390 LmjF.36.2380
LmjF.31.1450	L. (L.) major	302	surface membrane protein gp46-like protein	2	LmjF.31.1460 LmjF.31.1450
LmjF.22.0720	L. (L.) major	1166	hypothetical protein, conserved	2	LmjF.22.0820 LmjF.22.0720
LmjF.16.0440	L. (L.) major	1187	fucose kinase, putative	2	LmjF.16.0480 LmjF.16.0440
LmjF.08.1225	L. (L.) major	286	hypothetical protein, unknown function	2	LmjF.08.1270 LmjF.08.1225
LmjF.34.0960	L. (L.) major	198	amastin-like surface protein, putative	2	LmjF.34.1080 LmjF.34.0960
LmjF.35.0020	L. (L.) major	524	pyruvate kinase	2	LmjF.35.0030 LmjF.35.0020
LmjF.21.1050	L. (L.) major	190	60S ribosomal protein L9, putative	2	LmjF.30.3340 LmjF.21.1050
LmjF.02.0730	L. (L.) major	128	dehydrogenase/oxidoreductase-like protein	2	LmjF.27.2650 LmjF.02.0730
LmjF.32.3548	L. (L.) major	453	hypothetical protein, conserved	2	LmjF.32.3515 LmjF.32.3548
LmjF.30.0860	L. (L.) major	195	surface protein amastin, putative	2	LmjF.30.0850 LmjF.30.0860
LmjF.35.1880	L. (L.) major	305	60S ribosomal protein L5, putative	2	LmjF.35.1890 LmjF.35.1880
LmjF.19.1320	L. (L.) major	378	glycerol uptake protein, putative	2	LmjF.19.1320 LmjF.19.1000
LmjF.12.1070	L. (L.) major	704	surface antigen protein 2, putative	2	LmjF.12.0850 LmjF.12.1070
LmjF.18.1510	L. (L.) major	974	P-type H -ATPase, putative (H1A-1)	2	LmjF.18.1520 LmjF.18.1510
LmjF.31.3060	L. (L.) major	432	ferrous iron transport protein, putative (LIT1-1)	2	LmjF.31.3070 LmjF.31.3060
LmjF.01.0830	L. (L.) major	678	metallo-peptidase, Clan MA(E), Family M3	2	LmjF.27.2660 LmjF.01.0830
LmjF.31.1880	L. (L.) major	858	mannosyltransferase-like protein	2	LmjF.31.1870 LmjF.31.1880
LmjF.25.2430	L. (L.) major	531	aminopeptidase P1, putative	2	LmjF.02.0040 LmjF.25.2430
LmjF.31.0770	L. (L.) major	297	hypothetical protein, conserved	2	LmjF.31.0850 LmjF.31.0770
LmjF.36.0600	L. (L.) major	152	ubiquitin/ribosomal protein S27a, putative	2	LmjF.14.1270 LmjF.36.0600
LmjF.08.1228	L. (L.) major	852	protein kinase, putative	2	LmjF.08.1280 LmjF.08.1228
LmjF.02.0690	L. (L.) major	454	hypothetical protein, conserved	2	LmjF.27.2610 LmjF.02.0690
LmjF.30.2470	L. (L.) major	662	heat shock 70-related protein 1, mitochondrial precursor, putative	2	LmjF.30.2490 LmjF.30.2470
LmjF.29.2470	L. (L.) major	220	60S ribosomal protein L13, putative	2	LmjF.29.2460 LmjF.29.2470
LmjF.12.0870	L. (L.) major	547	surface antigen protein 2, putative	2	LmjF.12.0765 LmjF.12.0870
LmjF.04.0770	L. (L.) major	172	nascent polypeptide associated complex subunit- like protein, copy 1	2	LmjF.04.0760 LmjF.04.0770
LmjF.30.3720	L. (L.) major	106	60S acidic ribosomal protein P2, putative (LIP1)	2	LmjF.30.3730 LmjF.30.3720
LmjF.32.1820	L. (L.) major	195	iron superoxide dismutase, putative (SODB1)	2	LmjF.32.1830 LmjF.32.1820
LmjF.31.2020	L. (L.) major	576	succinyl-diaminopimelate desuccinylase-like protein	2	LmjF.31.1890 LmjF.31.2020
LmjF.16.0480	L. (L.) major	1187	fucose kinase, putative	2	LmjF.16.0440 LmjF.16.0480
LinJ.10.0520	L. (L.) infantum	763	GP63, leishmanolysin,metallo-peptidase, Clan MA(M), Family M8 (GP63-3)	5	LinJ.10.0530 LinJ.10.0490 LinJ.10.0500 LinJ.10.0520 LinJ.10.0510
LinJ.36.0010	L. (L.) infantum	326	phosphoglycan beta 1,3 galactosyltransferase 4 (SCG4)	5	LinJ.21.0010 LinJ.31.3330 LinJ.35.0010 LinJ.25.2570 LinJ.36.0010
LinJ.15.1230	L. (L.) infantum	491	nucleoside transporter 1, putative	4	LinJ.15.1230 LinJ.15.1250 LinJ.15.1240 LinJ.15.1260
LinJ.31.0950	L. (L.) infantum	621	sodium stibogluconate resistance protein, putative	4	LinJ.31.3390 LinJ.31.3380 LinJ.31.3400 LinJ.31.0950
LinJ.31.3380	L. (L.) infantum	595	sodium stibogluconate resistance protein, putative	4	LinJ.31.3390 LinJ.31.3380 LinJ.31.3400 LinJ.31.0950
LinJ.31.1850	L. (L.) infantum	605	amino acid permease (AAT8.3)	4	LinJ.31.1850 LinJ.31.1830 LinJ.31.1860 LinJ.31.1810
LinJ.31.1860	L. (L.) infantum	605	amino acid permease (AAT8.4)	4	LinJ.31.1810 LinJ.31.1860 LinJ.31.1830 LinJ.31.1850
LinJ.10.0530	L. (L.) infantum	598	GP63, leishmanolysin,metallo-peptidase, Clan MA(M), Family M8 (GP63-4)	4	LinJ.10.0530 LinJ.10.0520 LinJ.10.0490 LinJ.10.0500
LinJ.35.2140	L. (L.) infantum	575	glycerol uptake protein, putative	4	LinJ.19.1340 LinJ.19.1360 LinJ.35.2140 LinJ.19.1350
LinJ.31.3400	L. (L.) infantum	660	sodium stibogluconate resistance protein, putative	4	LinJ.31.3390 LinJ.31.3380 LinJ.31.3400 LinJ.31.0950
LinJ.19.1340	L. (L.) infantum	549	glycerol uptake protein, putative	4	LinJ.19.1340 LinJ.19.1360 LinJ.35.2140 LinJ.19.1350
LinJ.15.1250	L. (L.) infantum	491	nucleoside transporter 1, putative	4	LinJ.15.1230 LinJ.15.1250 LinJ.15.1240 LinJ.15.1260
LinJ.15.1260	L. (L.) infantum	491	nucleoside transporter 1, putative	4	LinJ.15.1230 LinJ.15.1250 LinJ.15.1240 LinJ.15.1260
LinJ.10.0500	L. (L.) infantum	599	GP63, leishmanolysin,metallo-peptidase, Clan MA(M), Family M8 (GP63-2)	4	LinJ.10.0530 LinJ.10.0520 LinJ.10.0490 LinJ.10.0500
LinJ.10.0490	L. (L.) infantum	599	GP63, leishmanolysin (GP63-1)	4	LinJ.10.0530 LinJ.10.0520 LinJ.10.0490 LinJ.10.0500
LinJ.25.2570	L. (L.) infantum	815	phosphoglycan beta 1,3 galactosyltransferase 6 (SCG6)	4	LinJ.21.0010 LinJ.35.0010 LinJ.25.2570 LinJ.31.3330
LinJ.35.0010	L. (L.) infantum	813	phosphoglycan beta 1,3 galactosyltransferase 7 (SCG7)	4	LinJ.21.0010 LinJ.25.2570 LinJ.35.0010 LinJ.31.3330
LinJ.15.1240	L. (L.) infantum	491	nucleoside transporter 1, putative	4	LinJ.15.1230 LinJ.15.1250 LinJ.15.1240 LinJ.15.1260
LinJ.31.3390	L. (L.) infantum	459	sodium stibogluconate resistance protein, putative	4	LinJ.31.3380 LinJ.31.3390 LinJ.31.3400 LinJ.31.0950
LinJ.31.3330	L. (L.) infantum	816	phosphoglycan beta 1,3 galactosyltransferase 5 (SCG5)	4	LinJ.21.0010 LinJ.25.2570 LinJ.35.0010 LinJ.31.3330
LinJ.21.0010	L. (L.) infantum	816	phosphoglycan beta 1,3 galactosyltransferase 2 (SCG2)	4	LinJ.21.0010 LinJ.35.0010 LinJ.25.2570 LinJ.31.3330
LinJ.31.1810	L. (L.) infantum	605	amino acid permease (AAT8.1)	4	LinJ.31.1860 LinJ.31.1810 LinJ.31.1830 LinJ.31.1850
LinJ.08.0680	L. (L.) infantum	204	amastin-like protein	3	LinJ.08.0680 LinJ.08.0690 LinJ.08.0720
LinJ.12.0690	L. (L.) infantum	377	surface antigen protein 2 precursor	3	LinJ.12.0662 LinJ.12.0666 LinJ.12.0690
LinJ.08.0690	L. (L.) infantum	204	amastin-like protein	3	LinJ.08.0720 LinJ.08.0680 LinJ.08.0690
LinJ.29.3000	L. (L.) infantum	205	amastin, putative	3	LinJ.29.3000 LinJ.29.3010 LinJ.29.1450
LinJ.12.0666	L. (L.) infantum	417	surface antigen protein 2, putative	3	LinJ.12.0662 LinJ.12.0690 LinJ.12.0666
LinJ.12.0662	L. (L.) infantum	219	surface antigen protein 2, putative	3	LinJ.12.0666 LinJ.12.0690 LinJ.12.0662
LinJ.29.1450	L. (L.) infantum	193	amastin-like protein	3	LinJ.29.3000 LinJ.29.3010 LinJ.29.1450
LinJ.29.3010	L. (L.) infantum	205	amastin, putative	3	LinJ.29.3000 LinJ.29.3010 LinJ.29.1450
LinJ.31.1830	L. (L.) infantum	466	amino acid permease (AAT8.2)	3	LinJ.31.1860 LinJ.31.1810 LinJ.31.1830
LinJ.06.0100	L. (L.) infantum	278	ATP-binding cassette protein subfamily G, member 3, putative (ABCG3)	3	LinJ.06.0080 LinJ.06.0100 LinJ.06.0090
LinJ.08.0720	L. (L.) infantum	203	amastin-like protein	3	LinJ.08.0680 LinJ.08.0690 LinJ.08.0720
LinJ.19.0950	L. (L.) infantum	581	4-coumarate:coa ligase-like protein	2	LinJ.19.0960 LinJ.19.0950
LinJ.31.0910	L. (L.) infantum	480	amino acid permease 3 (AAP3)	2	LinJ.31.0910 LinJ.31.0900
LinJ.19.1360	L. (L.) infantum	777	glycerol uptake protein, putative	2	LinJ.19.1340 LinJ.19.1360
LinJ.04.1090	L. (L.) infantum	483	hypothetical protein, conserved	2	LinJ.30.3100 LinJ.04.1090
LinJ.34.2650	L. (L.) infantum	195	amastin-like surface protein, putative	2	LinJ.34.2650 LinJ.34.2660
LinJ.31.0360	L. (L.) infantum	321	amino acid transporter aATP11, putative (AAT1.2)	2	LinJ.31.0350 LinJ.31.0360
LinJ.30.2540	L. (L.) infantum	660	heat shock 70-related protein 1, mitochondrial precursor, putative	2	LinJ.30.2480 LinJ.30.2540
LinJ.19.0960	L. (L.) infantum	567	4-coumarate:coa ligase-like protein	2	LinJ.19.0960 LinJ.19.0950
LinJ.11.0770	L. (L.) infantum	164	40S ribosomal protein S21, putative	2	LinJ.11.0780 LinJ.11.0770
LinJ.12.0665	L. (L.) infantum	463	surface antigen protein 2, putative	2	LinJ.12.0668 LinJ.12.0665
LinJ.15.1100	L. (L.) infantum	199	tryparedoxin peroxidase (TRYP)	2	LinJ.15.1140 LinJ.15.1100
LinJ.12.0668	L. (L.) infantum	627	surface antigen protein 2, putative	2	LinJ.12.0665 LinJ.12.0668
LinJ.06.1350	L. (L.) infantum	123	hypothetical protein, unknown function	2	LinJ.22.0002 LinJ.06.1350
LinJ.04.0760	L. (L.) infantum	266	nascent polypeptide associated complex subunit- like protein, copy 2	2	LinJ.04.0770 LinJ.04.0760
LinJ.16.0450	L. (L.) infantum	1186	fucose kinase, putative	2	LinJ.16.0450 LinJ.16.0490
LinJ.29.1870	L. (L.) infantum	132	histone H2A, putative	2	LinJ.29.1860 LinJ.29.1870
LinJ.29.1630	L. (L.) infantum	586	hypothetical protein, conserved	2	LinJ.29.1630 LinJ.29.1620
LinJ.22.0002	L. (L.) infantum	123	hypothetical protein	2	LinJ.06.1350 LinJ.22.0002
LinJ.34.1620	L. (L.) infantum	153	hypothetical protein, conserved	2	LinJ.34.1630 LinJ.34.1620
LinJ.22.1550	L. (L.) infantum	433	hypothetical protein, conserved	2	LinJ.22.1550 LinJ.02.0720
LinJ.34.4390	L. (L.) infantum	220	20s proteasome beta 7 subunit, (putative)	2	LinJ.34.4280 LinJ.34.4390
LinJ.31.3350	L. (L.) infantum	467	hypothetical protein, conserved	2	LinJ.31.2610 LinJ.31.3350
LinJ.11.0690	L. (L.) infantum	585	hypothetical protein, conserved in leishmania	2	LinJ.11.0690 LinJ.11.0680
LinJ.30.0330	L. (L.) infantum	1102	hypothetical protein, conserved	2	LinJ.33.2480 LinJ.30.0330
LinJ.35.5440	L. (L.) infantum	167	pyruvate kinase, putative	2	LinJ.35.0030 LinJ.35.5440
LinJ.31.0340	L. (L.) infantum	535	hypothetical protein, conserved	2	LinJ.31.0340 LinJ.27.0530
LinJ.10.0760	L. (L.) infantum	488	amino acid permease, putative (AAT20.1)	2	LinJ.10.0770 LinJ.10.0760
LinJ.09.1030	L. (L.) infantum	405	elongation factor-1 gamma (EF1G)	2	LinJ.09.1030 LinJ.09.1020
LinJ.31.0850	L. (L.) infantum	255	hypothetical protein, conserved	2	LinJ.31.0850 LinJ.31.0830
LinJ.11.0780	L. (L.) infantum	293	40S ribosomal protein S21, putative	2	LinJ.11.0770 LinJ.11.0780
LinJ.01.0720	L. (L.) infantum	521	hypothetical protein, unknown function	2	LinJ.01.0720 LinJ.01.0710
LinJ.02.0720	L. (L.) infantum	433	hypothetical protein	2	LinJ.02.0720 LinJ.22.1550
LinJ.31.0350	L. (L.) infantum	467	amino acid transporter aATP11, putative (AAT1.1)	2	LinJ.31.0350 LinJ.31.0360
LinJ.10.0770	L. (L.) infantum	488	amino acid permease, putative (AAT20.2)	2	LinJ.10.0760 LinJ.10.0770
LinJ.25.2540	L. (L.) infantum	505	aminopeptidase P1, putative,metallo-peptidase, Clan MG, Family M24	2	LinJ.25.2540 LinJ.02.0010
LinJ.36.6740	L. (L.) infantum	315	tartrate-sensitive acid phosphatase acp-3.2, putative	2	LinJ.36.6770 LinJ.36.6740
LinJ.13.1450	L. (L.) infantum	327	alpha tubulin	2	LinJ.13.1450 LinJ.13.1460
LinJ.17.0140	L. (L.) infantum	1399	receptor-type adenylate cyclase b (RAC-B2)	2	LinJ.17.0160 LinJ.17.0140
LinJ.19.0850	L. (L.) infantum	125	ATG8/AUT7/APG8/PAZ2, putative (ATG8B.2)	2	LinJ.19.0850 LinJ.19.0820
LinJ.12.0664	L. (L.) infantum	439	hypothetical protein, conserved	2	LinJ.12.0664 LinJ.12.0661
LinJ.20.1220	L. (L.) infantum	821	calpain-like cysteine peptidase, putative,cysteine peptidase, Clan CA, family C2, putative	2	LinJ.20.1220 LinJ.20.1210
LinJ.16.1020	L. (L.) infantum	429	hypothetical protein, conserved	2	LinJ.16.1020 LinJ.16.1060
LinJ.06.0090	L. (L.) infantum	663	ATP-binding cassette protein subfamily G, member 2, putative (ABCG2)	2	LinJ.06.0090 LinJ.06.0080
LinJ.34.1630	L. (L.) infantum	142	hypothetical protein, conserved	2	LinJ.34.1630 LinJ.34.1620
LinJ.31.0900	L. (L.) infantum	480	amino acid permease 3 (AAP3)	2	LinJ.31.0910 LinJ.31.0900
LinJ.04.0770	L. (L.) infantum	172	nascent polypeptide associated complex subunit- like protein, copy 1	2	LinJ.04.0770 LinJ.04.0760
LinJ.15.1140	L. (L.) infantum	199	tryparedoxin peroxidase (TRYP)	2	LinJ.15.1140 LinJ.15.1100
LinJ.11.1240	L. (L.) infantum	1897	ATP-binding cassette protein subfamily A, member 4, putative (ABCA4)	2	LinJ.11.1210 LinJ.11.1240
LinJ.24.1310	L. (L.) infantum	296	amastin-like surface protein-like protein	2	LinJ.24.1280 LinJ.24.1310
LinJ.02.0160	L. (L.) infantum	654	phosphoglycan beta 1,3 galactosyltransferase (SCGR4)	2	LinJ.02.0180 LinJ.02.0160
LinJ.09.1020	L. (L.) infantum	453	elongation factor-1 gamma (EF1G)	2	LinJ.09.1030 LinJ.09.1020
LinJ.16.1040	L. (L.) infantum	964	hypothetical protein, conserved	2	LinJ.16.1070 LinJ.16.1040
LinJ.11.0680	L. (L.) infantum	622	hypothetical protein, conserved in leishmania	2	LinJ.11.0690 LinJ.11.0680
LinJ.22.1560	L. (L.) infantum	330	hypothetical protein, conserved	2	LinJ.22.0760 LinJ.22.1560
LinJ.19.0820	L. (L.) infantum	125	ATG8/AUT7/APG8/PAZ2, putative (ATG8B.1)	2	LinJ.19.0850 LinJ.19.0820
LinJ.30.2480	L. (L.) infantum	660	heat shock 70-related protein 1, mitochondrial precursor, putative	2	LinJ.30.2540 LinJ.30.2480
LinJ.20.1210	L. (L.) infantum	1014	calpain-like cysteine peptidase, putative,cysteine peptidase, Clan CA, family C2, putative	2	LinJ.20.1220 LinJ.20.1210
LinJ.11.1210	L. (L.) infantum	1776	ATP-binding cassette protein subfamily A, member 2, putative (ABCA2)	2	LinJ.11.1240 LinJ.11.1210
LinJ.16.0490	L. (L.) infantum	1186	fucose kinase, putative	2	LinJ.16.0450 LinJ.16.0490
LinJ.34.4280	L. (L.) infantum	169	hypothetical protein, conserved	2	LinJ.34.4390 LinJ.34.4280
LinJ.02.0010	L. (L.) infantum	619	aminopeptidase P1, putative,metallo-peptidase, Clan MG, Family M24	2	LinJ.25.2540 LinJ.02.0010
LinJ.06.0080	L. (L.) infantum	657	ATP-binding cassette protein subfamily G, member 1, putative (ABCG1)	2	LinJ.06.0090 LinJ.06.0080
LinJ.02.0180	L. (L.) infantum	863	phosphoglycan beta 1,3 galactosyltransferase (SCGR2)	2	LinJ.02.0180 LinJ.02.0160
LinJ.12.0663	L. (L.) infantum	664	surface antigen protein 2, putative	2	LinJ.12.0670 LinJ.12.0663
LinJ.34.2660	L. (L.) infantum	260	amastin-like surface protein, putative	2	LinJ.34.2650 LinJ.34.2660
LinJ.16.1070	L. (L.) infantum	619	hypothetical protein, unknown function	2	LinJ.16.1070 LinJ.16.1040
LinJ.29.1620	L. (L.) infantum	656	hypothetical protein, conserved	2	LinJ.29.1630 LinJ.29.1620
LinJ.31.2610	L. (L.) infantum	805	hypothetical protein, conserved	2	LinJ.31.3350 LinJ.31.2610
LinJ.12.0661	L. (L.) infantum	439	hypothetical protein, conserved	2	LinJ.12.0664 LinJ.12.0661
LdBPK_100380.1	L. (L.) donovani	169	folate/biopterin transporter, putative	5	LdBPK_101450.1 LdBPK_100390.1 LdBPK_100400.1 LdBPK_100410.1 LdBPK_100380.1
LdBPK_020410.1	L. (L.) donovani	117	hypothetical protein	4	LdBPK_020410.1 LdBPK_311850.1 LdBPK_310340.1 LdBPK_270530.1
LdBPK_310360.1	L. (L.) donovani	104	amino acid transporter aATP11, putative	3	LdBPK_310360.1 LdBPK_310340.1 LdBPK_270530.1
LdBPK_351170.1	L. (L.) donovani	174	oligosaccharyl transferase subunit, putative	3	LdBPK_351170.1 LdBPK_351150.1 LdBPK_351140.1
LdBPK_161020.1	L. (L.) donovani	202	hypothetical protein, conserved	3	LdBPK_161060.1 LdBPK_161020.1 LdBPK_161010.1
LdBPK_351140.1	L. (L.) donovani	179	oligosaccharyl transferase-like protein	3	LdBPK_351170.1 LdBPK_351140.1 LdBPK_351150.1
LdBPK_161010.1	L. (L.) donovani	203	hypothetical protein, conserved	3	LdBPK_161060.1 LdBPK_161020.1 LdBPK_161010.1
LdBPK_292490.1	L. (L.) donovani	123	kinesin, putative	3	LdBPK_190690.1 LdBPK_141190.1 LdBPK_292490.1
LdBPK_191340.1	L. (L.) donovani	360	glycerol uptake protein, putative	2	LdBPK_191340.1 LdBPK_191350.1
LdBPK_310340.1	L. (L.) donovani	214	hypothetical protein, conserved	2	LdBPK_270530.1 LdBPK_310340.1
LdBPK_070960.1	L. (L.) donovani	1117	hypothetical protein, unknown function	2	LdBPK_070960.1 LdBPK_070950.1
LdBPK_340700.1	L. (L.) donovani	473	hypothetical protein, conserved	2	LdBPK_340720.1 LdBPK_340700.1
LdBPK_311310.1	L. (L.) donovani	297	ATP-binding cassette protein subfamily C, member 6, putative	2	LdBPK_311310.1 LdBPK_311300.1
LdBPK_303590.1	L. (L.) donovani	246	hypothetical protein, conserved	2	LdBPK_303590.1 LdBPK_303570.1
LdBPK_291860.1	L. (L.) donovani	223	histone H2A, putative	2	LdBPK_291860.1 LdBPK_291850.1
LdBPK_212160.1	L. (L.) donovani	187	vacuolar ATP synthase, putative	2	LdBPK_212170.1 LdBPK_212160.1
LdBPK_291850.1	L. (L.) donovani	240	histone H2A, putative	2	LdBPK_291850.1 LdBPK_291860.1
LdBPK_161390.1	L. (L.) donovani	113	cytochrome c, putative	2	LdBPK_161390.1 LdBPK_161380.1
LdBPK_191350.1	L. (L.) donovani	359	glycerol uptake protein, putative	2	LdBPK_191340.1 LdBPK_191350.1
LdBPK_303570.1	L. (L.) donovani	247	hypothetical protein, conserved	2	LdBPK_303590.1 LdBPK_303570.1
LdBPK_212170.1	L. (L.) donovani	105	vacuolar ATP synthase, putative	2	LdBPK_212170.1 LdBPK_212160.1
LdBPK_342350.1	L. (L.) donovani	703	hypothetical protein, unknown function	2	LdBPK_342350.1 LdBPK_342360.1
LdBPK_070950.1	L. (L.) donovani	1118	hypothetical protein, unknown function	2	LdBPK_070960.1 LdBPK_070950.1
LdBPK_330350.1	L. (L.) donovani	699	heat shock protein 83-1	2	LdBPK_330350.1 LdBPK_330360.1
LdBPK_342360.1	L. (L.) donovani	704	hypothetical protein, unknown function	2	LdBPK_342350.1 LdBPK_342360.1
LdBPK_271300.1	L. (L.) donovani	113	60S acidic ribosomal subunit protein, putative	2	LdBPK_072480.1 LdBPK_271300.1
LdBPK_330360.1	L. (L.) donovani	700	heat shock protein 83-1	2	LdBPK_330350.1 LdBPK_330360.1
LdBPK_340720.1	L. (L.) donovani	318	hypothetical protein, conserved	2	LdBPK_340720.1 LdBPK_340700.1
LdBPK_230240.1	L. (L.) donovani	189	ATP-binding cassette protein subfamily C, member 2, putative	2	LdBPK_230240.1 LdBPK_311310.1
LdBPK_270530.1	L. (L.) donovani	213	amino acid permease, putative	2	LdBPK_310340.1 LdBPK_270530.1

## Sheet: Table S3
Table S3: Species-specific trees for each Leishmania species. They are defined as trees with nodes belonging to the same species.
Seed Identifier	Species	Protein Length	Product Description	Proteins in tree	Homologs Identifiers
LbrM.25.2610	L. (V.) braziliensis	1115	TATE DNA Transposon	30	LbrM.05.1240 LbrM.07.0500 LbrM.11.1160 LbrM.11.1170 LbrM.18.0010 LbrM.20.6070 LbrM.20.6080 LbrM.20.6110 LbrM.20.6120 LbrM.20.6140 LbrM.24.2430 LbrM.25.2600 LbrM.25.2610 LbrM.25.2620 LbrM.26.2650 LbrM.28.0010 LbrM.30.3190 LbrM.30.3200 LbrM.30.3210 LbrM.30.3220 LbrM.30.3780 LbrM.30.3790 LbrM.30.3800 LbrM.31.1860 LbrM.32.0010 LbrM.32.0040 LbrM.34.0020 LbrM.34.2200 LbrM.34.5340 LbrM.35.0030
LbrM.25.2620	L. (V.) braziliensis	928	TATE DNA Transposon	29	LbrM.05.1240 LbrM.07.0500 LbrM.11.1170 LbrM.18.0010 LbrM.20.6070 LbrM.20.6080 LbrM.20.6110 LbrM.20.6120 LbrM.20.6140 LbrM.24.2430 LbrM.25.2600 LbrM.25.2610 LbrM.25.2620 LbrM.26.2650 LbrM.28.0010 LbrM.30.3190 LbrM.30.3200 LbrM.30.3210 LbrM.30.3220 LbrM.30.3780 LbrM.30.3790 LbrM.30.3800 LbrM.31.1860 LbrM.32.0010 LbrM.32.0040 LbrM.34.0020 LbrM.34.2200 LbrM.34.5340 LbrM.35.0030
LbrM.05.1240	L. (V.) braziliensis	1531	hypothetical protein	27	LbrM.05.1240 LbrM.07.0500 LbrM.11.1160 LbrM.11.1170 LbrM.20.6070 LbrM.20.6080 LbrM.20.6110 LbrM.20.6120 LbrM.20.6140 LbrM.24.2430 LbrM.25.2600 LbrM.25.2610 LbrM.25.2620 LbrM.26.2650 LbrM.28.0010 LbrM.30.3190 LbrM.30.3200 LbrM.30.3210 LbrM.30.3220 LbrM.30.3790 LbrM.30.3800 LbrM.31.1860 LbrM.32.0010 LbrM.34.0020 LbrM.34.2200 LbrM.34.5340 LbrM.35.0030
LbrM.20.6070	L. (V.) braziliensis	1649	TATE DNA Transposon	27	LbrM.05.1240 LbrM.07.0500 LbrM.11.1160 LbrM.11.1170 LbrM.20.6070 LbrM.20.6080 LbrM.20.6090 LbrM.20.6110 LbrM.20.6120 LbrM.20.6140 LbrM.24.2430 LbrM.25.2600 LbrM.25.2610 LbrM.25.2620 LbrM.26.2650 LbrM.28.0010 LbrM.30.0460 LbrM.30.3190 LbrM.30.3200 LbrM.30.3210 LbrM.30.3790 LbrM.30.3800 LbrM.31.1860 LbrM.32.0010 LbrM.34.2200 LbrM.34.5340 LbrM.35.0030
LbrM.20.6140	L. (V.) braziliensis	1486	TATE DNA Transposon	27	LbrM.05.1240 LbrM.07.0500 LbrM.11.1160 LbrM.11.1170 LbrM.20.6070 LbrM.20.6080 LbrM.20.6090 LbrM.20.6110 LbrM.20.6120 LbrM.20.6140 LbrM.24.2430 LbrM.25.2600 LbrM.25.2610 LbrM.25.2620 LbrM.26.2650 LbrM.28.0010 LbrM.30.3190 LbrM.30.3200 LbrM.30.3210 LbrM.30.3790 LbrM.30.3800 LbrM.31.1860 LbrM.32.0010 LbrM.32.0040 LbrM.34.2200 LbrM.34.5340 LbrM.35.0030
LbrM.07.0500	L. (V.) braziliensis	2052	hypothetical protein	26	LbrM.05.1240 LbrM.07.0500 LbrM.11.1160 LbrM.11.1170 LbrM.20.6070 LbrM.20.6080 LbrM.20.6090 LbrM.20.6110 LbrM.20.6120 LbrM.20.6140 LbrM.24.2430 LbrM.25.2600 LbrM.25.2610 LbrM.26.2650 LbrM.28.0010 LbrM.30.0460 LbrM.30.3190 LbrM.30.3200 LbrM.30.3210 LbrM.30.3790 LbrM.30.3800 LbrM.31.1860 LbrM.32.0010 LbrM.34.2200 LbrM.34.5340 LbrM.35.0030
LbrM.30.3210	L. (V.) braziliensis	1397	TATE DNA transposons	26	LbrM.05.1240 LbrM.07.0500 LbrM.11.1160 LbrM.11.1170 LbrM.20.6070 LbrM.20.6080 LbrM.20.6090 LbrM.20.6110 LbrM.20.6120 LbrM.20.6140 LbrM.24.2430 LbrM.25.2600 LbrM.25.2610 LbrM.25.2620 LbrM.26.2650 LbrM.28.0010 LbrM.30.3190 LbrM.30.3200 LbrM.30.3210 LbrM.30.3790 LbrM.30.3800 LbrM.31.1860 LbrM.32.0010 LbrM.34.2200 LbrM.34.5340 LbrM.35.0030
LbrM.11.1170	L. (V.) braziliensis	2025	TATE DNA transposons	25	LbrM.05.1240 LbrM.07.0500 LbrM.11.1160 LbrM.11.1170 LbrM.20.6070 LbrM.20.6080 LbrM.20.6090 LbrM.20.6110 LbrM.20.6120 LbrM.20.6140 LbrM.24.2430 LbrM.25.2600 LbrM.26.2650 LbrM.28.0010 LbrM.30.0460 LbrM.30.3190 LbrM.30.3200 LbrM.30.3210 LbrM.30.3790 LbrM.30.3800 LbrM.31.1860 LbrM.32.0010 LbrM.34.2200 LbrM.34.5340 LbrM.35.0030
LbrM.18.0010	L. (V.) braziliensis	629	TATE DNA Transposon	24	LbrM.05.1240 LbrM.18.0010 LbrM.20.6070 LbrM.20.6080 LbrM.20.6110 LbrM.20.6120 LbrM.20.6140 LbrM.24.2430 LbrM.25.2600 LbrM.25.2610 LbrM.25.2620 LbrM.26.2650 LbrM.30.3200 LbrM.30.3210 LbrM.30.3220 LbrM.30.3780 LbrM.30.3800 LbrM.31.1860 LbrM.32.0010 LbrM.32.0040 LbrM.34.0020 LbrM.34.2200 LbrM.34.5340 LbrM.35.0030
LbrM.20.6090	L. (V.) braziliensis	1470	TATE DNA Transposon	22	LbrM.07.0500 LbrM.11.1170 LbrM.20.6070 LbrM.20.6080 LbrM.20.6090 LbrM.20.6110 LbrM.20.6120 LbrM.20.6140 LbrM.24.2430 LbrM.25.2600 LbrM.28.0010 LbrM.29.0010 LbrM.30.0460 LbrM.30.3190 LbrM.30.3200 LbrM.30.3210 LbrM.30.3790 LbrM.31.1860 LbrM.32.0010 LbrM.34.2200 LbrM.34.5340 LbrM.35.0030
LbrM.29.0010	L. (V.) braziliensis	954	TATE DNA Transposon	21	LbrM.07.0500 LbrM.11.1160 LbrM.11.1170 LbrM.20.6070 LbrM.20.6080 LbrM.20.6090 LbrM.20.6110 LbrM.20.6120 LbrM.24.2430 LbrM.25.2600 LbrM.28.0010 LbrM.29.0010 LbrM.30.0460 LbrM.30.3190 LbrM.30.3200 LbrM.30.3790 LbrM.31.1860 LbrM.32.0010 LbrM.34.2200 LbrM.34.5340 LbrM.35.0030
LbrM.02.0550	L. (V.) braziliensis	1148	Retrotransposable element SLACS	7	LbrM.02.0550 LbrM.02.0750 LbrM.08.0700 LbrM.16.0460 LbrM.16.0470 LbrM.16.0790 LbrM.16.1740
LbrM.02.0750	L. (V.) braziliensis	1870	SLACS like gene retrotransposon element	6	LbrM.02.0550 LbrM.02.0750 LbrM.08.0700 LbrM.16.0460 LbrM.16.0780 LbrM.16.1740
LbrM.16.0780	L. (V.) braziliensis	977	hypothetical protein	6	LbrM.02.0750 LbrM.08.0700 LbrM.16.0460 LbrM.16.0780 LbrM.16.1730 LbrM.16.1740
LbrM.02.0690	L. (V.) braziliensis	526	SLACS like gene retrotransposon element	5	LbrM.02.0550 LbrM.02.0690 LbrM.02.0760 LbrM.16.0460 LbrM.16.0780
LbrM.08.0700	L. (V.) braziliensis	1783	SLACS	5	LbrM.02.0550 LbrM.02.0750 LbrM.08.0700 LbrM.16.0460 LbrM.16.1740
LbrM.16.1730	L. (V.) braziliensis	854	hypothetical protein	5	LbrM.02.0750 LbrM.08.0700 LbrM.16.0780 LbrM.16.1730 LbrM.16.1740
LbrM.02.0770	L. (V.) braziliensis	399	repeat gene hypothetical protein	4	LbrM.02.0700 LbrM.02.0770 LbrM.16.0780 LbrM.16.1730
LbrM.05.1230	L. (V.) braziliensis	491	hypothetical protein	4	LbrM.02.0680 LbrM.05.1230 LbrM.27.2790 LbrM.27.2830
LbrM.22.1370	L. (V.) braziliensis	152	hypothetical protein	4	LbrM.04.0410 LbrM.04.0420 LbrM.05.0960 LbrM.22.1370
LbrM.02.0680	L. (V.) braziliensis	514	hypothetical protein	3	LbrM.02.0680 LbrM.27.2790 LbrM.27.2830
LbrM.02.0700	L. (V.) braziliensis	318	hypothetical protein	3	LbrM.02.0700 LbrM.02.0770 LbrM.16.1730
LbrM.03.0020	L. (V.) braziliensis	181	hypothetical protein	3	LbrM.03.0020 LbrM.12.0010 LbrM.13.1570
LbrM.13.1570	L. (V.) braziliensis	378	hypothetical protein	3	LbrM.12.0010 LbrM.13.1570 LbrM.29.0010
LbrM.18.0500	L. (V.) braziliensis	269	phosphatidic acid phosphatase, putative	3	LbrM.18.0450 LbrM.18.0480 LbrM.18.0500
LdBPK_100380.1	L. (L.) donovani	168	folate/biopterin transporter, putative	5	LdBPK_100380.1 LdBPK_100390.1 LdBPK_100400.1 LdBPK_100410.1 LdBPK_101450.1
LdBPK_351140.1	L. (L.) donovani	178	oligosaccharyl transferase-like protein	3	LdBPK_351140.1 LdBPK_351150.1 LdBPK_351170.1
LmjF.12.0995	L. (L.) major	558	hypothetical protein	4	LmjF.12.0880 LmjF.12.0905 LmjF.12.0995 LmjF.12.1015

## Sheet: Table S4
Table S4: Trees shared by pathogenic leishmania species without orthologs in L. (S.) tarentolae.
Total homologous proteins in:
1) L. (V.) braziliensis
2) L. (L.) major
3) L. (L.) mexicana
4) L. (L.) donovani
5) L. (L.) infantum
Seed Identifier	Protein Length	Product Description	LBRA1	LMAJ2	LMEX3	LDON4	LINF5	Homologs Identifiers
LmjF.06.0010	100	histone H4	9	3	4	5	3	LbrM.23.1830 LbrM.02.0020 LmxM.06.0010 LmxM.15.0010 LmxM.21.0015 LinJ.06.0010 LdBPK_060010.1 LmjF.06.0010 LdBPK_150010.1 LmjF.15.0010 LmjF.36.0020 LdBPK_210020.1 LinJ.31.3320 LdBPK_360020.1 LinJ.35.1320 LdBPK_351320.1 LmxM.36.0020 LbrM.30.0450 LbrM.34.1230 LbrM.35.0130 LbrM.35.0070 LbrM.35.0020 LbrM.34.0030 LbrM.29.2900 Tb927.2.2670 Tb927.5.4250
LmjF.15.0010	100	histone H4	9	3	4	5	3	LbrM.30.0450 LmxM.15.0010 LmxM.06.0010 LmxM.21.0015 LmjF.36.0020 LdBPK_210020.1 LmjF.15.0010 LinJ.31.3320 LdBPK_360020.1 LdBPK_150010.1 LmjF.06.0010 LinJ.06.0010 LdBPK_060010.1 LinJ.35.1320 LdBPK_351320.1 LmxM.36.0020 LbrM.23.1830 LbrM.02.0020 LbrM.34.1230 LbrM.35.0130 LbrM.35.0070 LbrM.35.0020 LbrM.34.0030 LbrM.29.2900 Tb927.2.2670 Tb927.5.4250
LmjF.36.0020	100	histone H4	9	3	4	5	3	LmxM.36.0020 LmxM.15.0010 LmxM.06.0010 LmxM.21.0015 LmjF.15.0010 LdBPK_210020.1 LmjF.36.0020 LinJ.31.3320 LdBPK_360020.1 LdBPK_150010.1 LmjF.06.0010 LinJ.06.0010 LdBPK_060010.1 LinJ.35.1320 LdBPK_351320.1 LbrM.30.0450 LbrM.23.1830 LbrM.02.0020 LbrM.35.0020 LbrM.35.0070 LbrM.34.0030 LbrM.34.1230 LbrM.35.0130 LbrM.29.2900 Tb927.2.2670 Tb927.5.4250
LmjF.14.1120	2976	kinesin K39, putative	4	4	7	1	4	LbrM.14.1100 LmxM.14.1110 LinJ.14.1180 LmjF.14.1100 LmxM.14.1100 LbrM.14.1120 LmxM.14.1120 LinJ.14.1190 LmjF.14.1120 LdBPK_190700.1 LinJ.19.0700 LbrM.19.1010 LmxM.16.1460cpartial LmxM.16.1460 LmjF.16.1460 LinJ.16.1550 Tb927.7.3830 LmxM.22.1320 Tb927.7.3330 Tb927.4.2070 LbrM.20.0620 LmxM.33.0690 LmjF.34.0690
LmjF.12.0950	482	hypothetical protein, conserved	1	11	1	1	3	LmjF.12.0820 LmjF.12.0895 LmjF.12.0950 LmjF.12.0800 LmjF.12.1030 LmjF.12.0715 LmjF.12.0770 LmjF.12.0930 LmjF.12.0970 LmjF.12.0840 LmjF.12.1050 LinJ.12.0669 LinJ.12.0664 LinJ.12.0661 LdBPK_120661.1 LmxM.12.0867 Tb927.1.4230 LbrM.12.0740
LmjF.12.1050	439	hypothetical protein, conserved	1	11	1	1	3	LmjF.12.0895 LmjF.12.0820 LmjF.12.0950 LmjF.12.0800 LmjF.12.1030 LmjF.12.0715 LmjF.12.0770 LmjF.12.0930 LmjF.12.0970 LmjF.12.0840 LmjF.12.1050 LinJ.12.0669 LinJ.12.0664 LinJ.12.0661 LdBPK_120661.1 LmxM.12.0867 Tb927.1.4230 LbrM.12.0740
LmjF.12.0840	314	hypothetical protein, conserved	1	11	1	1	3	LmjF.12.0895 LmjF.12.0820 LmjF.12.0950 LmjF.12.0800 LmjF.12.1030 LmjF.12.0715 LmjF.12.0770 LmjF.12.0930 LmjF.12.0970 LmjF.12.0840 LmjF.12.1050 LinJ.12.0669 LinJ.12.0664 LinJ.12.0661 LdBPK_120661.1 LmxM.12.0867 Tb927.1.4230 LbrM.12.0740
LmjF.12.0970	584	hypothetical protein, conserved	1	11	1	1	3	LmjF.12.0895 LmjF.12.0820 LmjF.12.0950 LmjF.12.0800 LmjF.12.1030 LmjF.12.0715 LmjF.12.0770 LmjF.12.0930 LmjF.12.0970 LmjF.12.0840 LmjF.12.1050 LinJ.12.0669 LinJ.12.0664 LinJ.12.0661 LdBPK_120661.1 LmxM.12.0867 Tb927.1.4230 LbrM.12.0740
LmjF.12.0770	482	hypothetical protein, conserved	1	11	1	1	3	LmjF.12.0820 LmjF.12.0895 LmjF.12.0950 LmjF.12.0800 LmjF.12.1030 LmjF.12.0715 LmjF.12.0770 LmjF.12.0930 LmjF.12.0970 LmjF.12.0840 LmjF.12.1050 LinJ.12.0669 LinJ.12.0664 LinJ.12.0661 LdBPK_120661.1 LmxM.12.0867 Tb927.1.4230 LbrM.12.0740
LmjF.12.0895	482	hypothetical protein, conserved	1	11	1	1	3	LmjF.12.0820 LmjF.12.0895 LmjF.12.0950 LmjF.12.0800 LmjF.12.1030 LmjF.12.0715 LmjF.12.0770 LmjF.12.0930 LmjF.12.0970 LmjF.12.0840 LmjF.12.1050 LinJ.12.0669 LinJ.12.0664 LinJ.12.0661 LdBPK_120661.1 LmxM.12.0867 Tb927.1.4230 LbrM.12.0740
LmjF.12.0820	482	hypothetical protein, conserved	1	11	1	1	3	LmjF.12.0895 LmjF.12.0820 LmjF.12.0950 LmjF.12.0800 LmjF.12.1030 LmjF.12.0770 LmjF.12.0715 LmjF.12.0930 LmjF.12.0970 LmjF.12.0840 LmjF.12.1050 LinJ.12.0669 LinJ.12.0664 LinJ.12.0661 LdBPK_120661.1 LmxM.12.0867 Tb927.1.4230 LbrM.12.0740
LmjF.12.1030	435	hypothetical protein, conserved	1	11	1	1	3	LmjF.12.0820 LmjF.12.0895 LmjF.12.0800 LmjF.12.0950 LmjF.12.0715 LmjF.12.0770 LmjF.12.1030 LmjF.12.0930 LmjF.12.0970 LmjF.12.0840 LmjF.12.1050 LinJ.12.0669 LinJ.12.0664 LinJ.12.0661 LdBPK_120661.1 LmxM.12.0867 Tb927.1.4230 LbrM.12.0740
LmjF.12.0715	482	hypothetical protein, conserved	1	11	1	1	3	LmjF.12.0895 LmjF.12.0820 LmjF.12.0950 LmjF.12.0800 LmjF.12.1030 LmjF.12.0770 LmjF.12.0715 LmjF.12.0930 LmjF.12.0970 LmjF.12.0840 LmjF.12.1050 LinJ.12.0669 LinJ.12.0664 LinJ.12.0661 LdBPK_120661.1 LmxM.12.0867 Tb927.1.4230 LbrM.12.0740
LmjF.12.0800	477	hypothetical protein, conserved	1	11	1	1	3	LmjF.12.0895 LmjF.12.0820 LmjF.12.0950 LmjF.12.0800 LmjF.12.1030 LmjF.12.0715 LmjF.12.0770 LmjF.12.0930 LmjF.12.0970 LmjF.12.0840 LmjF.12.1050 LinJ.12.0669 LinJ.12.0664 LinJ.12.0661 LdBPK_120661.1 LmxM.12.0867 Tb927.1.4230 LbrM.12.0740
LmjF.12.0930	482	hypothetical protein, conserved	1	11	1	1	3	LmjF.12.0820 LmjF.12.0895 LmjF.12.0950 LmjF.12.0800 LmjF.12.1030 LmjF.12.0715 LmjF.12.0770 LmjF.12.0930 LmjF.12.0970 LmjF.12.0840 LmjF.12.1050 LinJ.12.0669 LinJ.12.0664 LinJ.12.0661 LdBPK_120661.1 LmxM.12.0867 Tb927.1.4230 LbrM.12.0740
LmjF.36.4840	1207	hypothetical protein, conserved	2	1	2	2	2	Tb927.1.290 Tb927.2.950 Tb927.9.14540 Tb927.2.170 Tb927.1.480 Tb927.1.370 Tb927.11.1510 Tb927.1.5030 Tb927.10.10190 LbrM.35.5090 LmxM.36.4840 LdBPK_365070.1 LinJ.36.5070 LmjF.36.4840 LbrM.03.0030 LmxM.03.0010 LinJ.03.0010 LdBPK_030010.1
LmjF.29.0250	319	thymine-7-hydroxylase, putative	1	1	2	1	1	LinJ.29.0260 LdBPK_290260.1 LmjF.29.0250 LmxM.08_29.0250 LmxM.08_29.0251 LbrM.29.0510 Tb927.7.7500 Tb927.5.300b Tb927.5.300 Tb927.9.14600 Tb927.2.6310 Tb927.2.6230 Tb927.2.6270 Tb927.2.6180 Tb927.2.6210
LmjF.33.0410	939	DNA mismatch repair protein, putative	3	2	2	2	2	LdBPK_330420.1 LinJ.33.0420 LmjF.33.0410 LmxM.32.0410 LbrM.33.0400 Tb927.10.11020 LbrM.35.2160 LmxM.36.1950 LmjF.36.1950 LinJ.36.2050 LdBPK_362050.1 Tb927.10.6410 Tb927.3.4280 LbrM.15.1420 Tb927.9.5240
LmjF.31.2520	847	hypothetical protein, conserved	2	3	2	2	3	LmjF.31.2530 LdBPK_013340.1 LinJ.31.3340 LmxM.30.2520 LmjF.31.2520 LmjF.31.2540 LinJ.31.3350 LinJ.31.2610 LdBPK_312610.1 LmxM.30.2530 LbrM.31.2870 LbrM.31.2880 Tb927.2.1760 Tb927.2.1700
LmjF.31.2530	825	hypothetical protein, conserved	2	3	2	2	3	LmjF.31.2530 LdBPK_013340.1 LinJ.31.3340 LmxM.30.2520 LmjF.31.2520 LmjF.31.2540 LinJ.31.3350 LinJ.31.2610 LdBPK_312610.1 LmxM.30.2530 LbrM.31.2870 LbrM.31.2880 Tb927.2.1760 Tb927.2.1700
LmjF.31.2540	845	hypothetical protein, conserved	2	3	2	2	3	LmjF.31.2530 LdBPK_013340.1 LinJ.31.3340 LmxM.30.2520 LmjF.31.2520 LmjF.31.2540 LinJ.31.3350 LinJ.31.2610 LdBPK_312610.1 LmxM.30.2530 LbrM.31.2870 LbrM.31.2880 Tb927.2.1760 Tb927.2.1700
LmjF.27.2050	388	ribonucleoside-diphosphate reductase small chain, putative	2	2	2	1	2	LinJ.22.1110 LmjF.22.1290 LmxM.22.1290 LdBPK_271970.1 LinJ.27.1970 LmjF.27.2050 LmxM.27.2050 LbrM.27.2230 LbrM.22.1170 Tb927.11.12810 Tb927.11.12800 Tb927.11.12820 Tb927.11.12790
LmjF.19.0570	548	hypothetical protein, conserved	1	2	2	1	2	LinJ.19.0570 LdBPK_190570.1 LinJ.19.0560 LmjF.19.0540 LmjF.19.0570 LmxM.19.0540 LmxM.19.0570 LbrM.19.0900 Tb927.11.1830 Tb927.8.6700 Tb927.8.6730 Tb927.8.6710 Tb927.8.6720
LmjF.19.0540	530	hypothetical protein, conserved	1	2	2	1	2	LinJ.19.0570 LdBPK_190570.1 LinJ.19.0560 LmjF.19.0570 LmjF.19.0540 LmxM.19.0570 LmxM.19.0540 LbrM.19.0900 Tb927.11.1830 Tb927.8.6700 Tb927.8.6720 Tb927.8.6710 Tb927.8.6730
LmjF.32.2950	151	nucleoside diphosphate kinase b	3	2	2	2	2	LmjF.32.2950 LinJ.32.3110 LdBPK_323110.1 LmxM.31.2951 Tb927.11.16130 LbrM.32.3210 LbrM.32.3200 Tb927.9.11260 LbrM.34.3850 LmxM.34.3870 LmjF.35.3870 LinJ.35.3910 LdBPK_353910.1
LmjF.27.0490	4553	calpain-like cysteine peptidase, putative	3	3	2	1	3	LmxM.27.0510 LmjF.27.0510 LinJ.27.2520 LbrM.27.2140 LdBPK_270510.1 LinJ.27.0510 LmjF.27.0500 LbrM.27.0610 LbrM.27.0600 LmjF.27.0490 LinJ.27.0500 LmxM.27.0490
LmjF.32.3490	684	DEAD/DEAH box helicase, putative	2	2	2	2	2	LdBPK_323690.1 LinJ.32.3690 LmxM.31.3490 LmjF.32.3490 LbrM.32.3780 Tb927.11.16570 LbrM.19.0130 LmxM.11.0190 LmjF.11.0190 LinJ.11.0190 LdBPK_110190.1
LmjF.27.0510	5358	calpain-like cysteine peptidase, putative	3	3	1	1	3	LinJ.27.2520 LmjF.27.0510 LmxM.27.0510 LbrM.27.2140 LdBPK_270510.1 LinJ.27.0510 LmjF.27.0500 LbrM.27.0610 LbrM.27.0600 LmjF.27.0490 LinJ.27.0500
LmjF.28.0780	455	RNA polymerase I	1	2	2	2	2	LmxM.28.0780 LinJ.28.0840 LdBPK_280840.1 LmjF.28.0780 LbrM.28.0820 Tb927.11.7960 Tb927.7.3950 LmjF.19.1410 LmxM.19.1410 LdBPK_191450.1 LinJ.19.1450
LmjF.20.0375	1399	hypothetical protein, conserved	2	2	2	2	2	LmjF.20.0370 LdBPK_200430.1 LinJ.20.0430 LmxM.20.0370 LbrM.20.4610 Tb927.1.1050 LbrM.20.4620 LmxM.20.0375 LmjF.20.0375 LdBPK_200440.1 LinJ.20.0440
LmjF.27.0500	6164	calpain-like cysteine peptidase, putative	3	3	1	1	3	LinJ.27.2520 LmjF.27.0510 LmxM.27.0510 LbrM.27.2140 LdBPK_270510.1 LinJ.27.0510 LmjF.27.0500 LbrM.27.0610 LbrM.27.0600 LmjF.27.0490 LinJ.27.0500
LmjF.31.1200	134	hypothetical protein, unknown function	1	1	4	2	2	LinJ.31.1220 LdBPK_311220.1 LmjF.31.1200 LmxM.30.1200 LbrM.31.1410 LmxM.30.1170 LdBPK_311190.1 LinJ.31.1190 LmxM.06.1290 LmxM.22.0015
LmjF.24.0540	462	hypothetical protein, unknown function	2	2	2	1	2	LinJ.24.0550 LdBPK_240550.1 LmjF.24.0540 LmxM.24.0540 LbrM.24.0550 Tb927.11.5240 LbrM.24.0560 LmxM.24.0550 LinJ.24.0560 LmjF.24.0550
LmjF.35.1910	200	ribosomal protein L15, putative	2	2	2	1	1	LmjF.35.1910 LmxM.34.1910 LbrM.34.1810 LbrM.30.3680 LinJ.35.1890 LmjF.30.3650 LmxM.29.3650 LdBPK_351890.1 Tb927.9.15190 Tb927.6.5040
LmjF.35.1580	435	metacaspase (MCA5)	1	1	1	1	1	LmjF.35.1580 LinJ.35.1580 LdBPK_351580.1 LmxM.34.1580 LbrM.34.1490 Tb927.9.14220 Tb927.11.3220 Tb927.10.2440 Tb927.6.930 Tb927.6.940
LmjF.24.0550	513	hypothetical protein, conserved	1	2	2	2	2	LinJ.24.0550 LdBPK_240550.1 LmjF.24.0540 LmxM.24.0540 Tb927.11.5240 LbrM.24.0560 LmxM.24.0550 LmjF.24.0550 LdBPK_240560.1 LinJ.24.0560
LmjF.16.0460	159	60S ribosomal protein L21, putative	2	2	1	1	2	LinJ.34.3440 LinJ.16.0470 LdBPK_343440.1 LmxM.33.3650 LmjF.34.3650 LmjF.16.0460 LbrM.20.3240 LbrM.16.0480 Tb11.0880 Tb927.4.1100
LmjF.34.3650	159	60S ribosomal protein L21, putative	2	2	1	1	2	LinJ.34.3440 LinJ.16.0470 LdBPK_343440.1 LmjF.16.0460 LmjF.34.3650 LmxM.33.3650 LbrM.20.3240 LbrM.16.0480 Tb11.0880 Tb927.4.1100
LmjF.03.0380	370	hypothetical protein, conserved	2	2	2	2	2	LmjF.03.0400 LinJ.03.0380 LdBPK_030380.1 LmxM.03.0400 LbrM.03.0350 LbrM.03.0360 LmxM.03.0380 LmjF.03.0380 LdBPK_030360.1 LinJ.03.0360
LmjF.31.0820	248	hypothetical protein, conserved	2	2	2	1	3	LmjF.31.0800 LmjF.31.0820 LinJ.31.0850 LinJ.31.0830 LmxM.30.0800 LbrM.31.0980 LbrM.31.0990 LmxM.30.0810 LinJ.31.0840 LdBPK_310840.1
LmjF.15.1480	940	cAMP specific phosphodiesterase, putative	2	1	2	1	2	LmjF.15.1480 LmxM.15.1481 LinJ.15.1550 LdBPK_151550.1 LbrM.15.1480 LbrM.15.1250 LmxM.15.1480 LinJ.15.1540 Tb927.9.5040 Tb927.9.5100
LmjF.30.3650	204	ribosomal protein L15, putative	2	2	2	1	1	LmjF.35.1910 LmxM.34.1910 LbrM.34.1810 LbrM.30.3680 LinJ.35.1890 LmjF.30.3650 LmxM.29.3650 LdBPK_351890.1 Tb927.9.15190 Tb927.6.5040
LmjF.20.0370	1213	hypothetical protein, conserved	2	2	2	1	2	LmxM.20.0370 LdBPK_200430.1 LinJ.20.0430 LmjF.20.0370 LbrM.20.4610 Tb927.1.1050 LbrM.20.4620 LmxM.20.0375 LmjF.20.0375 LinJ.20.0440
LmjF.06.0415	254	60S ribosomal protein L19, putative	2	2	1	1	2	LmxM.06.0410 LinJ.06.0430 LinJ.06.0410 LdBPK_060410.1 LmjF.06.0415 LmjF.06.0410 Tb927.7.5000 LbrM.06.0390 LbrM.06.0410
LmjF.17.0890	112	hypothetical protein, conserved (META1)	1	1	1	1	1	LmjF.17.0890 LinJ.17.0990 LdBPK_170990.1 LmxM.17.0890 LbrM.17.0980 Tb927.5.2230 Tb927.5.2170 Tb927.5.2260 Tb927.5.2160
LmjF.26.1950	2615	mitotubule-associated protein Gb4, putative	3	2	1	1	1	LinJ.26.1950 LdBPK_261950.1 LmjF.26.1950 LmxM.26.1950 LbrM.26.1870 Tb927.2.5760 LbrM.33.3350 LbrM.33.3360 LmjF.33.3070
LmjF.22.1190	237	hypothetical protein, conserved	1	2	2	1	2	LinJ.22.1020 LmxM.22.1200 LmjF.22.1200 LdBPK_221010.1 LbrM.22.1080 Tb927.7.3220 LinJ.22.1010 LmxM.22.1190 LmjF.22.1190
LmjF.22.1200	323	hypothetical protein, conserved	1	2	2	1	2	LinJ.22.1020 LmxM.22.1200 LmjF.22.1200 LdBPK_221010.1 LbrM.22.1080 Tb927.7.3220 LinJ.22.1010 LmxM.22.1190 LmjF.22.1190
LmjF.28.1480	266	Qa-SNARE protein	2	2	1	1	2	LmxM.28.1470 LmjF.28.1480 LinJ.28.1600 Tb927.11.8790 LdBPK_281600.1 LmjF.28.1470 LinJ.28.1590 LbrM.28.1640 LbrM.28.1630
LmjF.06.0410	267	60S ribosomal protein L19, putative	2	2	1	1	2	LmxM.06.0410 LinJ.06.0430 LinJ.06.0410 LdBPK_060410.1 LmjF.06.0415 LmjF.06.0410 Tb927.7.5000 LbrM.06.0390 LbrM.06.0410
LmjF.14.0480	275	hypothetical protein, unknown function	2	2	2	1	2	LinJ.14.0500 LdBPK_140500.1 LinJ.14.0490 LmjF.14.0490 LmjF.14.0480 LmxM.14.0490 LmxM.14.0480 LbrM.14.0490 LbrM.14.0500
LmjF.34.0680	1277	flagellar attachment zone protein, putative	1	2	3	1	2	LmjF.34.0690 LdBPK_340710.1 LinJ.34.0720 LmxM.33.0690 LbrM.20.0620 LmxM.33.2530 LmxM.33.0680 LmjF.34.0680 LinJ.34.0700
LmjF.14.0490	276	hypothetical protein, unknown function	2	2	2	1	2	LdBPK_140500.1 LinJ.14.0500 LinJ.14.0490 LmjF.14.0480 LmjF.14.0490 LmxM.14.0480 LmxM.14.0490 LbrM.14.0490 LbrM.14.0500
LmjF.26.1700	336	sphingolipid delta 4 desaturase, putative	1	2	2	1	1	LmjF.26.1680 LmjF.26.1700 LdBPK_261680.1 LinJ.26.1680 LmxM.26.1690 LmxM.26.1700 Tb927.6.3000 LbrM.23.1980
LmjF.22.0820	975	hypothetical protein, conserved	1	2	2	1	1	LmxM.22.0720 LmxM.22.0820 Tb927.7.2630 LbrM.22.0650 LinJ.22.0640 LdBPK_220640.1 LmjF.22.0720 LmjF.22.0820
LmjF.23.1110	697	hypothetical protein, unknown function	1	2	2	1	2	LinJ.23.1320 LbrM.23.1200 LmxM.23.1110 LmjF.23.1110 LmjF.23.1120 LmxM.23.1120 LdBPK_231340.1 LinJ.23.1330
LmjF.29.2800	333	inosine-adenosine-guanosine-nucleoside hydrolase, putative	2	2	1	1	1	LbrM.29.2850 LdBPK_292910.1 LinJ.29.2910 LmxM.08_29.2800 LmjF.29.2800 Tb927.3.2960 LbrM.14.0130 LmjF.18.1580
LmjF.09.0120	1065	kinesin, putative	1	2	1	1	1	LinJ.09.0150 LdBPK_090150.1 LmjF.09.0120 LmxM.09.0120 LbrM.09.0150 Tb927.11.12180 LmjF.16.1460 Tb927.7.3000
LmjF.36.0980	168	40S ribosomal protein S10, putative	1	1	2	2	1	LinJ.36.1050 LdBPK_361050.1 LdBPK_361040.1 LmxM.36.0990 LmxM.36.0980 LmjF.36.0980 Tb927.10.5370 LbrM.35.1100
LmjF.22.0720	1166	hypothetical protein, conserved	1	2	2	1	1	LmxM.22.0820 LmxM.22.0720 Tb927.7.2630 LbrM.22.0650 LinJ.22.0640 LdBPK_220640.1 LmjF.22.0820 LmjF.22.0720
LmjF.23.1120	614	hypothetical protein, unknown function	1	2	2	1	2	LinJ.23.1320 LbrM.23.1200 LmxM.23.1110 LmjF.23.1110 LmjF.23.1120 LmxM.23.1120 LdBPK_231340.1 LinJ.23.1330
LmjF.25.2130	299	succinyl-CoA synthetase alpha subunit, putative	1	1	2	1	1	LmxM.25.2130 LmxM.25.2140 LinJ.25.2220 LdBPK_252220.1 LmjF.25.2130 Tb927.3.2230 LbrM.25.1700
LmjF.22.0850	599	3'a2rel-related protein	1	2	1	1	2	LinJ.22.0560 LdBPK_220560.1 LinJ.22.0680 LbrM.24.0460 LmxM.22.0850 LmjF.22.0690 LmjF.22.0850
LmjF.21.1880	243	hypothetical protein, conserved	1	2	1	1	2	LinJ.08.1310 LdBPK_171590.1 LinJ.17.1590 LbrM.17.1620 LmxM.17.1470 LmjF.21.1880 LmjF.17.1470
LmjF.26.0660	377	protein disulfide isomerase, putative	1	1	1	1	1	LmjF.26.0660 LinJ.26.0630 LdBPK_260630.1 LmxM.26.0660 LbrM.26.0670 Tb927.4.2450 Tb927.7.1300
LmjF.25.0720	166	eukaryotic initiation factor 5a, putative (EIF5A1)	1	1	1	1	2	LinJ.25.0760 LdBPK_250750.1 LinJ.25.0750 LmjF.25.0720 LbrM.25.0580 Tb927.11.740 LmxM.25.0730
LmjF.17.1470	243	hypothetical protein, conserved	1	2	1	1	2	LinJ.08.1310 LdBPK_171590.1 LinJ.17.1590 LbrM.17.1620 LmxM.17.1470 LmjF.21.1880 LmjF.17.1470
LmjF.24.0130	555	guanine nucleotide-binding protein beta subunit- like protein	1	1	1	1	1	LmjF.24.0130 LinJ.24.0120 LdBPK_240120.1 LmxM.24.0130 LbrM.24.0120 Tb927.7.3040 Tb927.11.4900
LmjF.33.1920	189	hypothetical protein, conserved	2	1	1	1	1	LinJ.33.2030 LdBPK_332030.1 LmjF.33.1920 LmxM.32.1920 Tb927.11.3060 LbrM.31.3690 LbrM.33.2200
LmjF.31.1400	1282	hypothetical protein, conserved	1	1	1	1	1	LmxM.30.1400 LdBPK_311430.1 LinJ.31.1430 LmjF.31.1400 LbrM.31.1560 Tb927.8.7780 Tb927.4.4550
LmjF.31.2600	400	calreticulin, putative	1	1	1	1	1	LmjF.31.2600 LinJ.31.2670 LdBPK_312670.1 LmxM.30.2600 LbrM.31.2940 Tb927.4.5010 Tb927.8.7410
LmjF.36.5830	233	hypothetical protein, conserved	1	1	1	1	1	LmjF.36.5830 LinJ.36.6080 LdBPK_366080.1 LmxM.36.5830 LbrM.35.6110 Tb927.7.3020 Tb927.7.2980
LmjF.34.1550	777	ATP dependent DEAD-box helicase, putative (RH)	2	1	1	1	1	LinJ.34.1650 LdBPK_341650.1 LmjF.34.1550 LmxM.33.1550 Tb927.4.2720 LbrM.20.1450 LbrM.20.1100
LmjF.22.0690	599	3'a2rel-related protein	1	2	1	1	2	LinJ.22.0560 LdBPK_220560.1 LinJ.22.0680 LbrM.24.0460 LmxM.22.0850 LmjF.22.0850 LmjF.22.0690
LmjF.35.0450	603	hypothetical protein, unknown function	1	1	1	2	2	LmjF.35.0450 LmxM.34.0450 LdBPK_350440.1 LinJ.35.0440 LbrM.34.0460 LdBPK_350430.1 LinJ.35.0430
LmjF.31.2080	825	hypothetical protein, conserved	2	1	1	1	1	LmxM.30.2080 LmjF.31.2080 LdBPK_312130.1 LinJ.31.2130 LbrM.31.2340 LbrM.31.3710
LmjF.34.2170	565	8-oxoguanine DNA glycosylase, putative	1	1	1	1	1	LmxM.33.2170 LdBPK_341930.1 LinJ.34.1930 LmjF.34.2170 Tb927.4.2480 LbrM.20.1670
LmjF.31.1350	514	hypothetical protein, unknown function	2	1	1	1	1	LdBPK_311370.1 LinJ.31.1370 LmjF.31.1350 LmxM.30.1350 LbrM.31.3730 LbrM.31.1580
LmjF.22.1620	2801	hypothetical protein, conserved	1	1	1	1	1	LinJ.22.1470 LdBPK_221470.1 LmjF.22.1620 LmxM.22.1620 Tb927.6.620 LbrM.22.1530
LmjF.12.1120	1286	hypothetical protein, conserved	1	1	1	1	1	LinJ.12.0720 LdBPK_120720.1 LmjF.12.1120 LmxM.12.1120 Tb927.1.4310 LbrM.12.0790
LmjF.29.0330	387	hypothetical protein, conserved	1	1	1	1	1	LmxM.08_29.0330 LinJ.29.0340 LdBPK_290340.1 LmjF.29.0330 Tb927.3.5330 LbrM.29.0270
LmjF.29.1020	731	hypothetical protein, conserved	1	1	1	1	1	LinJ.29.1110 LdBPK_291110.1 LmjF.29.1020 LmxM.08_29.1020 Tb927.3.5000 LbrM.29.1100
LmjF.02.0240	904	hypothetical protein, conserved	1	1	1	1	1	LbrM.02.0270 Tb927.2.2400 LmxM.02.0240 LmjF.02.0240 LdBPK_020210.1 LinJ.02.0210
LmjF.29.0750	677	U3 small nucleolar ribonucleoprotein protein MPP10, putative	1	1	1	1	1	LbrM.29.0770 LmxM.08_29.0750 LmjF.29.0750 LinJ.29.0780 Tb927.3.3590 LdBPK_290780.1
LmjF.26.1000	337	hypothetical protein, conserved	1	1	1	1	1	LinJ.26.0970 LdBPK_260970.1 LmjF.26.1000 LmxM.26.1000 Tb927.7.940 LbrM.26.1010
LmjF.08.1090	533	histone deacetylase, putative	1	1	1	1	1	LmjF.08.1090 LinJ.08.1000 LdBPK_081000.1 LbrM.08.0840 Tb927.5.2900 LmxM.08.1090
LmjF.36.1180	336	hypothetical protein, conserved	1	1	1	1	1	LinJ.36.1240 LdBPK_361240.1 LmjF.36.1180 LmxM.36.1180 Tb927.10.5540 LbrM.35.1310
LmjF.32.0910	280	hypothetical protein, conserved	1	1	1	1	1	LmxM.31.0910 Tb927.11.14160 LbrM.32.1000 LmjF.32.0910 LdBPK_320960.1 LinJ.32.0960
LmjF.29.2110	1757	hypothetical protein, conserved	1	1	1	1	1	LinJ.29.2230 LdBPK_292230.1 LmjF.29.2110 LmxM.08_29.2110 Tb927.3.4630 LbrM.29.2090
LmjF.33.0980	164	hypothetical protein, conserved	1	1	1	1	1	LinJ.33.1030 LdBPK_331030.1 LbrM.33.1180 Tb927.10.11610 LmxM.32.0980 LmjF.33.0980
LmjF.30.1670	449	hypothetical protein, conserved	1	1	1	1	1	LinJ.30.1670 LdBPK_301670.1 LmjF.30.1670 LmxM.29.1670 Tb927.6.2630 LbrM.30.1710
LmjF.32.3515	504	hypothetical protein, conserved	1	2	1	1	1	LmjF.32.3548 LmjF.32.3515 LdBPK_323700.1 LinJ.32.3700 LbrM.32.3790 LmxM.31.3500
LmjF.05.0110	123	hypothetical protein, conserved	1	1	1	1	1	LbrM.05.0110 LmxM.05.0110 LmjF.05.0110 Tb927.5.4370 LinJ.05.0110 LdBPK_050110.1
LmjF.17.0490	906	protein kinase, putative	1	1	1	1	1	LmjF.17.0490 LdBPK_170550.1 LinJ.17.0550 LmxM.17.0490 Tb927.7.6680 LbrM.17.0470
LmjF.33.1210	346	hypothetical protein, conserved	1	1	1	1	1	LinJ.33.1270 LdBPK_331270.1 LmjF.33.1210 LmxM.32.1210 Tb927.10.11820 LbrM.33.1420
LmjF.34.0350	378	eukaryotic translation initiation factor 5, putative	1	1	1	1	1	Tb927.10.2770 LinJ.34.0370 LdBPK_340370.1 LmjF.34.0350 LmxM.33.0350 LbrM.20.0320
LmjF.11.0450	745	DNA ligase, putative	1	1	1	1	1	LdBPK_110450.1 LinJ.11.0450 LmjF.11.0450 LmxM.11.0450 Tb927.11.6750 LbrM.11.0130
LmjF.19.1530	432	FK506-binding protein (FKBP)-type peptidyl-prolyl isomerase, putative	1	1	1	1	1	LmjF.19.1530 LmxM.19.1530 LinJ.19.1560 LdBPK_191560.1 Tb927.10.16100 LbrM.19.1790
LmjF.26.1420	2420	hypothetical protein, conserved	1	1	1	1	1	LinJ.26.1400 LdBPK_261400.1 LmjF.26.1420 LmxM.26.1420 Tb927.7.530 LbrM.26.1440
LmjF.36.2900	952	hypothetical protein, conserved	1	1	1	1	1	LdBPK_363050.1 LinJ.36.3050 LmjF.36.2900 LmxM.36.2900 Tb927.10.7370 LbrM.35.3120
LmjF.19.1250	461	peroxin 12, putative (PEX12)	1	1	1	1	1	LinJ.19.1240 LdBPK_191240.1 LmjF.19.1250 LmxM.19.1250 Tb927.10.15850 LbrM.19.1470
LmjF.24.1490	434	hypothetical protein, conserved	1	1	1	1	1	LmjF.24.1490 LmxM.24.1490 LinJ.24.1550 LdBPK_241550.1 Tb927.8.6770 LbrM.24.1360
LmjF.07.0590	1257	hypothetical protein, conserved	1	1	1	1	1	LmxM.07.0590 LinJ.07.0650 LdBPK_070650.1 LmjF.07.0590 Tb927.8.1250 LbrM.07.0650
LmjF.33.2260	1432	glycosyl hydrolase-like protein	1	1	1	1	1	LdBPK_332390.1 LinJ.33.2390 LmjF.33.2260 LmxM.32.2260 Tb927.9.3400 LbrM.33.2550
LmjF.27.1820	2257	hypothetical protein, unknown function	2	1	1	1	1	LmxM.27.1820 LdBPK_271720.1 LinJ.27.1720 LmjF.27.1820 LbrM.20.0620 LbrM.27.1960
LmjF.35.2040	3773	ankyrin repeat protein, putative	1	1	1	1	1	LdBPK_352030.1 LinJ.35.2030 LmjF.35.2040 LmxM.34.2040 Tb927.9.15400 LbrM.34.1950
LmjF.32.2140	133	hypothetical protein, conserved	1	1	1	1	1	Tb927.11.15360 LmjF.32.2140 LinJ.32.2270 LdBPK_322270.1 LmxM.31.2140 LbrM.32.2350
LmjF.26.2330	127	60S ribosomal protein L35, putative	1	1	1	1	1	LdBPK_262350.1 LmjF.26.2330 LinJ.26.2360 LmxM.26.2330 Tb927.9.1850 LbrM.26.2260
LmjF.18.0720	851	hypothetical protein, conserved	1	1	1	1	1	LmxM.18.0720 LmjF.18.0720 LinJ.18.0720 LdBPK_180720.1 Tb927.10.13380 LbrM.18.0810
LmjF.11.0220	111	pterin-4-alpha-carbinolamine dehydratase, putative	1	1	1	1	1	LbrM.19.0100 Tb927.11.7040 LmxM.11.0220 LmjF.11.0220 LinJ.11.0220 LdBPK_110220.1
LmjF.25.1210	1063	hypothetical protein, conserved	1	1	1	1	1	LinJ.25.1240 LdBPK_251240.1 LmjF.25.1210 LmxM.25.1210 Tb927.3.1350 LbrM.25.1180
LmjF.25.1350	2594	hypothetical protein, conserved	1	1	1	1	1	LmxM.25.1350 LmjF.25.1350 LdBPK_251390.1 LinJ.25.1390 Tb927.3.1190 LbrM.25.1050
LmjF.32.3330	114	hypothetical protein, conserved	1	1	1	1	1	LinJ.32.3530 LdBPK_323530.1 LmxM.31.3330 LmjF.32.3330 Tb927.11.16710 LbrM.32.3620
LmjF.12.0610	1025	hypothetical protein, conserved	1	1	1	1	1	LinJ.12.0560 LdBPK_120560.1 LmxM.12.0610 LmjF.12.0610 Tb927.1.3910 LbrM.12.0610
LmjF.32.1750	780	pumilio/PUF RNA binding protein 7, putative (PUF7)	1	1	1	1	1	LmxM.31.1750 LinJ.32.1830 LdBPK_321830.1 LmjF.32.1750 Tb927.11.14960 LbrM.32.1920
LmjF.21.0550	394	dihydrolipoamide acetyltransferase precursorlike protein	1	1	1	1	1	LmjF.21.0550 LmxM.21.0550 LinJ.21.0610 LdBPK_210610.1 Tb927.10.2350 LbrM.21.0610
LmjF.02.0600	238	ARP2/3 complex subunit, putative	1	1	1	1	1	LmxM.02.0600 LmjF.02.0600 LinJ.02.0570 LdBPK_020570.1 Tb927.2.2900 LbrM.02.0580
LmjF.13.0150	473	hypothetical protein, conserved	1	1	1	1	1	LdBPK_130150.1 LinJ.13.0150 LmjF.13.0150 LmxM.13.0150 Tb927.11.4630 LbrM.13.0140
LmjF.21.0027	256	hypothetical protein, conserved	1	1	1	1	1	LbrM.21.0050 LmjF.21.0027 LdBPK_210050.1 LinJ.21.0050 Tb927.10.1820 LmxM.21.0027
LmjF.32.3340	1112	hypothetical protein, conserved	1	1	1	1	1	LdBPK_323540.1 LinJ.32.3540 LmjF.32.3340 LmxM.31.3340 Tb927.11.16700 LbrM.32.3630
LmjF.07.0700	916	topoisomerase-related function protein-like protein	1	1	1	1	1	LdBPK_070780.1 LinJ.07.0780 LmjF.07.0700 LmxM.07.0700 Tb927.8.1090 LbrM.07.0770
LmjF.24.1800	106	hypothetical protein, conserved	1	1	1	1	1	LbrM.24.1870 LmxM.24.1800 Tb927.8.6430 LmjF.24.1800 LinJ.24.1870 LdBPK_241870.1
LmjF.06.1300	642	hypothetical protein, conserved	1	1	1	1	1	LdBPK_061360.1 LinJ.06.1360 LmjF.06.1300 LmxM.22.0010 Tb927.7.5060 LbrM.22.0010
LmjF.30.1040	250	hypothetical protein, conserved	1	1	1	1	1	LmjF.30.1040 LdBPK_301100.1 LinJ.30.1100 LmxM.29.1040 Tb927.6.2490 LbrM.30.1160
LmjF.35.3040	271	hypothetical protein, conserved	1	1	1	1	1	LmxM.34.3040 Tb927.9.12680 LbrM.34.2950 LmjF.35.3040 LinJ.35.3090 LdBPK_353090.1
LmjF.33.0660	152	hypothetical protein, conserved	1	1	1	1	1	LinJ.33.0710 LmjF.33.0660 LmxM.32.0660 LdBPK_330710.1 Tb927.10.11350 LbrM.33.0700
LmjF.02.0120	4905	phosphatidylinositol kinase related protein, putative	1	1	1	1	1	LinJ.02.0100 LdBPK_020100.1 LmjF.02.0120 LmxM.02.0120 Tb927.2.2260 LbrM.02.0130
LmjF.35.1840	154	hypothetical protein, conserved	1	1	1	1	1	LmjF.35.1840 LinJ.35.1830 LdBPK_351830.1 LmxM.34.1840 Tb927.9.15080 LbrM.34.1750
LmjF.31.1210	4939	hypothetical protein, conserved	1	1	1	1	1	LinJ.31.1230 LdBPK_311230.1 LmjF.31.1210 LmxM.30.1210 Tb927.8.7990 LbrM.31.1440
LmjF.18.0830	942	periodic tryptophan protein 2-like protein	1	1	1	1	1	LdBPK_180830.1 LinJ.18.0830 LmjF.18.0830 LmxM.18.0830 Tb927.10.13270 LbrM.18.0920
LmjF.35.5390	6624	hypothetical protein, conserved	1	1	1	1	1	LinJ.35.5080 LdBPK_355080.1 LmjF.35.5390 LmxM.34.5390 Tb927.4.310 LbrM.34.5330
LmjF.02.0610	321	hypothetical protein, conserved	1	1	1	1	1	LmjF.02.0610 Tb927.8.1150 LinJ.02.0580 LdBPK_020580.1 LmxM.02.0610 LbrM.02.0590
LmjF.32.2780	1094	hypothetical protein, conserved	1	1	1	1	1	LinJ.32.2920 LdBPK_322920.1 LmjF.32.2780 LmxM.31.2780 Tb927.11.15990 LbrM.32.3020
LmjF.36.5300	1115	hypothetical protein, conserved	1	1	1	1	1	LdBPK_365530.1 LinJ.36.5530 LmjF.36.5300 LmxM.36.5300 Tb927.11.10610 LbrM.35.5550
LmjF.14.1200	532	phosphatidylserine synthase, putative	1	1	1	1	1	LmjF.14.1200 LmxM.14.1200 LdBPK_141280.1 LinJ.14.1280 Tb927.7.3760 LbrM.14.1370
LmjF.35.2520	396	hypothetical protein, conserved	1	1	1	1	1	LmxM.34.2520 Tb927.9.13300 LbrM.34.2450 LmjF.35.2520 LinJ.35.2560 LdBPK_352560.1
LmjF.30.0710	546	CDC16, putative	1	1	1	1	1	LdBPK_300740.1 LinJ.30.0740 LmxM.29.0710 LmjF.30.0710 Tb927.6.2150 LbrM.30.0800
LmjF.14.1440	930	hypothetical protein, conserved	1	1	1	1	1	LdBPK_141540.1 LinJ.14.1540 LmjF.14.1440 LmxM.14.1440 Tb927.7.3550 LbrM.14.1630
LmjF.35.5250	466	alpha-1,2-mannosyltransferase, putative (ALG11)	1	1	1	1	1	LinJ.35.5220 LdBPK_355220.1 LmjF.35.5250 LmxM.34.5250 Tb927.9.9200 LbrM.34.5190
LmjF.30.1610	1080	ferric reductase, putative	1	1	1	1	1	LmjF.30.1610 LmxM.29.1610 LbrM.30.1670 LdBPK_301630.1 LinJ.30.1630 Tb927.11.4430
LmjF.19.0080	432	hypothetical protein, conserved	1	1	1	1	1	LmxM.19.0080 LinJ.19.0070 LdBPK_190070.1 LmjF.19.0080 Tb927.10.14730 LbrM.19.0390
LmjF.33.3150	151	40S ribosomal protein S13, putative	1	1	1	1	1	LmjF.33.3150 LmxM.32.3150 LbrM.19.0710 Tb927.2.5910 LinJ.19.0390 LdBPK_333300.1
LmjF.24.1290	1424	hypothetical protein, conserved	1	1	1	1	1	LdBPK_241320.1 LinJ.24.1320 LmjF.24.1290 LmxM.24.1290 Tb927.11.5910 LbrM.24.1620
LmjF.33.0950	1565	hypothetical protein, conserved	1	1	1	1	1	LinJ.33.1000 LdBPK_331000.1 LmjF.33.0950 LmxM.32.0950 Tb927.10.11580 LbrM.33.1150
LmjF.19.1230	341	hypothetical protein, conserved	1	1	1	1	1	LbrM.19.1450 Tb927.10.15830 LmxM.19.1230 LmjF.19.1230 LinJ.19.1220 LdBPK_191220.1
LmjF.18.1540	362	hypothetical protein, conserved	1	1	1	1	1	LbrM.18.1570 LmxM.18.1540 Tb927.10.12480 LmjF.18.1540 LinJ.18.1530 LdBPK_181530.1
LmjF.34.0740	468	hypothetical protein, conserved	1	1	1	1	1	LmxM.33.0740 LmjF.34.0740 Tb927.4.3670 LbrM.20.0670 LinJ.34.0780 LdBPK_340780.1
LmjF.28.2555	143	40S ribosomal protein S17, putative	1	1	1	1	1	LbrM.28.2760 LmjF.28.2555 LinJ.28.2750 LdBPK_282750.1 Tb927.11.11830 LmxM.28.2555
LmjF.31.0740	319	hypothetical protein, conserved	1	1	1	1	1	LmjF.31.0740 LmxM.30.0740 LdBPK_310770.1 LinJ.31.0770 Tb927.10.9240 LbrM.31.0930
LmjF.26.2590	822	hypothetical protein, conserved	1	1	1	1	1	LdBPK_262620.1 LinJ.26.2620 LmjF.26.2590 LbrM.26.2520 Tb927.9.1440 LmxM.26.2590
LmjF.05.0800	439	MYND zinc finger (ZnF) domain-like protein	1	1	1	1	1	LmxM.05.0800 LdBPK_050800.1 LinJ.05.0800 LmjF.05.0800 Tb927.7.7070 LbrM.05.0780
LmjF.29.1460	1377	hypothetical protein, conserved	1	1	1	1	1	LmjF.29.1460 LinJ.29.1560 LdBPK_291560.1 LmxM.08_29.1460 Tb927.3.4030 LbrM.29.1550
LmjF.35.3760	145	60S ribosomal protein L27A/L29, putative	1	1	1	1	1	LmxM.34.3760 LdBPK_353810.1 LinJ.35.3810 LmjF.35.3760 Tb927.9.11470 LbrM.34.3740
LmjF.29.0320	348	hypothetical protein, conserved	1	1	1	1	1	LbrM.29.0260 Tb927.3.5340 LmxM.08_29.0320 LmjF.29.0320 LinJ.29.0330 LdBPK_290330.1
LmjF.11.0530	720	hypothetical protein, conserved	1	1	1	1	1	LdBPK_110540.1 LinJ.11.0540 LmjF.11.0530 LmxM.11.0530 Tb927.11.6670 LbrM.11.0300
LmjF.36.0740	543	zinc finger protein family member, putative	1	1	1	1	1	Tb927.10.5150 LmjF.36.0740 LdBPK_360800.1 LinJ.36.0800 LmxM.36.0740 LbrM.35.0860
LmjF.18.0920	629	actin related protein 2/3 complex, putative (arpc1) (ARPC1)	1	1	1	1	1	LdBPK_180920.1 LinJ.18.0920 LmjF.18.0920 LmxM.18.0920 Tb927.10.13190 LbrM.18.0980
LmjF.11.0380	1134	hypothetical protein, conserved	1	1	1	1	1	LinJ.11.0380 LdBPK_110380.1 LmjF.11.0380 LmxM.11.0380 Tb927.11.6830 LbrM.11.0070
LmjF.25.1980	1482	hypothetical protein, conserved	1	1	1	1	1	LdBPK_252060.1 LinJ.25.2060 LmjF.25.1980 LmxM.25.1980 Tb927.3.2050 LbrM.25.1540
LmjF.10.0670	326	hypothetical protein, conserved	1	1	1	1	1	LdBPK_100720.1 LinJ.10.0720 LmxM.10.0670 LmjF.10.0670 Tb927.8.4150 LbrM.10.0810
LmjF.31.1520	951	hypothetical protein, conserved	1	1	1	1	1	LinJ.31.1550 LdBPK_311550.1 LmjF.31.1520 LmxM.30.1520 Tb927.4.4570 LbrM.31.1730
LmjF.07.0310	809	hypothetical protein, conserved	1	1	1	1	1	LmjF.07.0310 LdBPK_070470.1 LinJ.07.0470 LmxM.07.0310 Tb927.8.1550 LbrM.07.0320
LmjF.27.1560	1556	diacylglycerol acyltransferase, putative	1	1	1	1	1	LdBPK_271460.1 LinJ.27.1460 LmjF.27.1560 LmxM.27.1560 Tb927.11.2210 LbrM.27.1700
LmjF.24.1110	1193	formin, putative	1	1	1	1	1	LinJ.24.1130 LdBPK_241130.1 LmjF.24.1110 LmxM.24.1110 Tb927.11.5740 LbrM.24.1120
LmjF.26.1560	1626	hypothetical protein, conserved	1	1	1	1	1	LinJ.26.1540 LdBPK_261540.1 Tb927.7.1090 LmjF.26.1560 LmxM.26.1560 LbrM.26.1580
LmjF.30.1150	858	hypothetical protein, conserved	1	1	1	1	1	LdBPK_301210.1 LinJ.30.1210 LmjF.30.1150 LmxM.29.1150 Tb927.6.2650 LbrM.30.1270
LmjF.02.0590	515	hypothetical protein, conserved	1	1	1	1	1	LmxM.02.0590 LinJ.02.0560 LdBPK_020560.1 LmjF.02.0590 Tb927.2.2880 LbrM.02.0570
LmjF.25.1820	831	hypothetical protein, conserved	2	1	1	1	1	LmxM.25.1820 LdBPK_251900.1 LinJ.25.1900 LmjF.25.1820 LbrM.25.2450 LbrM.25.1380
LmjF.30.2580	197	reticulon domain protein, 22 kDa potentially aggravating protein (paple22) (PAPLE22)	1	1	1	1	1	LmjF.30.2580 LinJ.30.2570 LdBPK_302570.1 LmxM.29.2580 Tb927.6.3840 LbrM.30.2530
LmjF.04.0730	768	hypothetical protein, conserved	1	1	1	1	1	LinJ.04.0730 LdBPK_040730.1 LmxM.04.0730 LmjF.04.0730 Tb927.9.8050 LbrM.04.0930
LmjF.24.0530	227	hypothetical protein, conserved	1	1	1	1	1	LinJ.24.0540 LdBPK_240540.1 LmjF.24.0530 LmxM.24.0530 Tb927.11.5230 LbrM.24.0540
LmjF.36.3090	823	hypothetical protein, conserved	1	1	1	1	1	LinJ.36.3240 LdBPK_363240.1 LmjF.36.3090 LmxM.36.3090 Tb927.11.9400 LbrM.35.3310
LmjF.25.0290	584	hypothetical protein, conserved	1	1	1	1	1	LinJ.25.0290 LdBPK_250290.1 LmxM.25.0290 LmjF.25.0290 Tb927.11.350 LbrM.25.0290
LmjF.24.0600	1789	hypothetical protein, conserved	1	1	1	1	1	LinJ.24.0610 LdBPK_240610.1 LmjF.24.0600 LmxM.24.0600 Tb927.11.5250 LbrM.24.0610
LmjF.29.1710	1096	MutS-like protein	1	1	1	1	1	LdBPK_291840.1 LinJ.29.1840 LmjF.29.1710 LmxM.08_29.1710 Tb927.3.4280 LbrM.29.1800
LmjF.32.3548	453	hypothetical protein, conserved	1	2	1	1	1	LmjF.32.3515 LmjF.32.3548 LdBPK_323700.1 LinJ.32.3700 LbrM.32.3790 LmxM.31.3500
LmjF.32.2790	188	DNA polymerase III epsilon subunit-like exonuclease	1	1	1	1	1	LdBPK_322930.1 LinJ.32.2930 Tb927.11.16000 LmjF.32.2790 LmxM.31.2790 LbrM.32.3030
LmjF.11.0860	1767	hypothetical protein, conserved	1	1	1	1	1	LmxM.11.0860 LinJ.11.0860 LdBPK_110860.1 LmjF.11.0860 Tb927.11.6420 LbrM.11.0660
LmjF.16.0120	786	hypothetical protein, conserved	1	1	1	1	1	LdBPK_160130.1 LinJ.16.0130 Tb927.5.3870 LmjF.16.0120 LmxM.16.0120 LbrM.16.0130
LmjF.30.0950	648	hypothetical protein, conserved	1	1	1	1	1	LmxM.29.0950 LbrM.30.1070 LmjF.30.0950 LinJ.30.1010 LdBPK_301010.1
LmjF.27.2310	247	hypothetical protein, conserved	1	1	1	1	1	LmjF.27.2310 LdBPK_272240.1 LinJ.27.2240 LbrM.27.2500 LmxM.27.2310
LmjF.17.1170	605	hypothetical protein, unknown function	1	1	1	1	1	LmxM.17.1170 LbrM.17.1280 LmjF.17.1170 LdBPK_171270.1 LinJ.17.1270
LmjF.33.1240	856	hypothetical protein, conserved	1	1	1	1	1	LmxM.32.1240 LbrM.33.1450 LmjF.33.1240 LdBPK_331300.1 LinJ.33.1300
LmjF.02.0480	242	hypothetical protein, conserved	1	1	1	1	1	LmxM.02.0480 LbrM.02.0460 LmjF.02.0480 LinJ.02.0450 LdBPK_020450.1
LmjF.05.0840	1396	hypothetical protein, unknown function	1	1	1	1	1	LmxM.05.0840 LbrM.05.0810 LmjF.05.0840 LdBPK_050840.1 LinJ.05.0840
LmjF.33.0630	490	hypothetical protein, conserved	1	1	1	1	1	LmxM.32.0630 LbrM.33.0670 LmjF.33.0630 LinJ.33.0680 LdBPK_330680.1
LmjF.31.0660	1909	hypothetical protein, conserved	1	1	1	1	1	LmxM.30.0660 LbrM.31.0830 LmjF.31.0660 LdBPK_310690.1 LinJ.31.0690
LmjF.04.0250	1469	RNA pseudouridylate synthase-like protein	1	1	1	1	1	LmxM.04.0250 LbrM.04.0290 LmjF.04.0250 LinJ.04.0240 LdBPK_040240.1
LmjF.24.1850	412	hypothetical predicted multi-pass transmembrane protein	1	1	1	1	1	LmxM.24.1850 LbrM.24.1920 LmjF.24.1850 LdBPK_241920.1 LinJ.24.1920
LmjF.24.0510	777	hypothetical protein, conserved	1	1	1	1	1	LmxM.24.0510 LbrM.24.0520 LmjF.24.0510 LdBPK_240520.1 LinJ.24.0520
LmjF.15.0350	669	hypothetical protein, conserved	1	1	1	1	1	LmxM.15.0350 LbrM.15.0390 LmjF.15.0350 LdBPK_150400.1 LinJ.15.0400
LmjF.24.0580	362	hypothetical predicted transmembrane protein	1	1	1	1	1	LmjF.24.0580 LdBPK_240590.1 LinJ.24.0590 LbrM.24.0590 LmxM.24.0580
LmjF.34.0450	936	hypothetical protein, unknown function	1	1	1	1	1	LmxM.33.0450 LbrM.20.0420 LmjF.34.0450 LdBPK_340470.1 LinJ.34.0470
LmjF.31.1320	2563	hypothetical protein, conserved	1	1	1	1	1	LmxM.30.1320 LbrM.31.1080 LmjF.31.1320 LdBPK_311340.1 LinJ.31.1340
LmjF.34.1270	1850	hypothetical protein, conserved	1	1	1	1	1	LmxM.33.1270 LbrM.20.1300 LmjF.34.1270 LdBPK_341380.1 LinJ.34.1380
LmjF.33.3240	143	h1 histone-like protein	1	1	1	1	1	LmjF.33.3240 LinJ.33.3390 LdBPK_333390.1 LbrM.33.3520 LmxM.32.3240
LmjF.29.0930	722	ABC transporter-like protein	1	1	1	1	1	LmxM.08_29.0930 LbrM.29.1000 LmjF.29.0930 LinJ.29.1010 LdBPK_291010.1
LmjF.18.0770	1693	hypothetical protein, conserved	1	1	1	1	1	LmxM.18.0770 LbrM.18.0860 LmjF.18.0770 LinJ.18.0770 LdBPK_180770.1
LmjF.28.2550	1009	hypothetical protein, unknown function	1	1	1	1	1	LmxM.28.2550 LbrM.28.2750 LmjF.28.2550 LinJ.28.2740 LdBPK_282740.1
LmjF.10.0520	907	hypothetical protein, conserved	1	1	1	1	1	LmxM.10.0520 LbrM.10.0650 LmjF.10.0520 LinJ.10.0570 LdBPK_100570.1
LmjF.29.0080	124	hypothetical protein, conserved	1	1	1	1	1	LmjF.29.0080 LmxM.08_29.0080 LbrM.29.0090 LinJ.29.0080 LdBPK_290080.1
LmjF.16.0895	298	hypothetical protein, conserved	1	1	1	1	1	LmxM.16.0895 LmjF.16.0895 LbrM.16.0900 LdBPK_160900.1 LinJ.16.0900
LmjF.24.1780	1311	fatty acid transporter protein-like protein	1	1	1	1	1	LmxM.24.1780 LbrM.24.1850 LmjF.24.1780 LdBPK_241850.1 LinJ.24.1850
LmjF.35.2410	923	ubiquitin hydrolase, putative	1	1	1	1	1	LdBPK_352460.1 LinJ.35.2460 LmjF.35.2410 LbrM.34.2360 LmxM.34.2410
LmjF.35.1030	217	zinc finger protein family member, putative	1	1	1	1	1	LmjF.35.1030 LdBPK_351050.1 LinJ.35.1050 LbrM.34.1020 LmxM.34.1030
LmjF.34.0620	2398	hypothetical protein, conserved	1	1	1	1	1	LmxM.33.0620 LbrM.20.0550 LmjF.34.0620 LinJ.34.0640 LdBPK_340640.1
LmjF.11.0700	409	anion-transporting ATPase-like protein	1	1	1	1	1	LmjF.11.0700 LbrM.11.0490 LmxM.11.0700 LinJ.11.0710 LdBPK_110710.1
LmjF.18.0490	288	hypothetical protein, conserved	1	1	1	1	1	LmxM.18.0490 LbrM.18.0550 LmjF.18.0490 LdBPK_180490.1 LinJ.18.0490
LmjF.29.0410	578	hypothetical protein, conserved	1	1	1	1	1	LmjF.29.0410 LinJ.29.0420 LdBPK_290420.1 LbrM.29.0350 LmxM.08_29.0410
LmjF.32.2860	750	hypothetical protein, conserved	1	1	1	1	1	LmxM.31.2860 LbrM.32.3100 LmjF.32.2860 LdBPK_323000.1 LinJ.32.3000
LmjF.35.2125	271	hypothetical protein, unknown function	1	1	1	1	1	LmxM.34.2125 LbrM.34.2050 LmjF.35.2125 LinJ.35.2160 LdBPK_352160.1
LmjF.17.0930	1300	formin, putative	1	1	1	1	1	LmxM.17.0930 LbrM.17.0950 LmjF.17.0930 LinJ.17.1040 LdBPK_171040.1
LmjF.21.1600	241	hypothetical protein, unknown function	1	1	1	1	1	LmjF.21.1600 LinJ.21.1950 LdBPK_211950.1 LbrM.21.1880 LmxM.21.1600
LmjF.17.0480	537	hypothetical protein, unknown function	1	1	1	1	1	LmjF.17.0480 LbrM.17.0460 LmxM.17.0480 LinJ.17.0540 LdBPK_170540.1
LmjF.07.0890	629	hypothetical protein, unknown function	1	1	1	1	1	LmjF.07.0890 LbrM.07.0950 LmxM.07.0890 LdBPK_071060.1 LinJ.07.1060
LmjF.34.1010	588	hypothetical protein, conserved	1	1	1	1	1	LmxM.33.1010 LbrM.20.0980 LmjF.34.1010 LdBPK_341080.1 LinJ.34.1080
LmjF.05.0610	927	hypothetical protein, conserved	1	1	1	1	1	LmxM.05.0610 LbrM.23.1880 LmjF.05.0610 LinJ.05.0610 LdBPK_050610.1
LmjF.12.1150	1120	hypothetical protein, unknown function	1	1	1	1	1	LmxM.12.1150 LbrM.12.0830 LmjF.12.1150 LinJ.12.0750 LdBPK_120750.1
LmjF.20.0705	1644	hypothetical protein, conserved	1	1	1	1	1	LmxM.20.0705 LbrM.20.4940 LmjF.20.0705 LinJ.20.0770 LdBPK_200770.1
LmjF.14.1150	360	tub family protein-like protein	1	1	1	1	1	LmxM.14.1150 LbrM.14.1150 LmjF.14.1150 LinJ.14.1220 LdBPK_141220.1
LmjF.24.1125	802	hypothetical protein, conserved	1	1	1	1	1	LmxM.24.1125 LbrM.24.1140 LmjF.24.1125 LdBPK_241150.1 LinJ.24.1150
LmjF.10.0750	2028	hypothetical protein, conserved	1	1	1	1	1	LmxM.10.0750 LbrM.10.1050 LmjF.10.0750 LdBPK_100800.1 LinJ.10.0800
LmjF.31.1080	974	hypothetical protein, conserved	1	1	1	1	1	LmxM.30.1080 LbrM.31.1290 LmjF.31.1080 LdBPK_311080.1 LinJ.31.1080
LmjF.08.0340	4751	hypothetical protein, conserved	1	1	1	1	1	LmxM.08.0340 LbrM.08.0380 LmjF.08.0340 LdBPK_080350.1 LinJ.08.0350
LmjF.31.2670	841	hypothetical protein, unknown function	1	1	1	1	1	LmxM.30.2670 LbrM.31.3020 LmjF.31.2670 LinJ.31.2750 LdBPK_312750.1
LmjF.36.1820	873	ras-like small GTPases, putative	1	1	1	1	1	LmxM.36.1820 LbrM.35.2010 LmjF.36.1820 LdBPK_361900.1 LinJ.36.1900
LmjF.25.1740	307	mitochondrial RNA binding complex 1 subunit, putative	1	1	1	1	1	LmxM.25.1740 LbrM.25.2250 LmjF.25.1740 LdBPK_251820.1 LinJ.25.1820
LmjF.02.0470	3155	hypothetical protein, unknown function	1	1	1	1	1	LmxM.02.0470 LbrM.02.0450 LmjF.02.0470 LdBPK_020440.1 LinJ.02.0440
LmjF.10.1000	400	ARP2/3 complex subunit, putative	1	1	1	1	1	LmxM.10.1000 LbrM.10.1100 LmjF.10.1000 LdBPK_101080.1 LinJ.10.1080
LmjF.19.1180	1719	hypothetical protein, conserved	1	1	1	1	1	LmxM.19.1180 LbrM.19.1390 LmjF.19.1180 LinJ.19.1170 LdBPK_191170.1
LmjF.03.0350	1527	protein kinase, putative	1	1	1	1	1	LmxM.03.0350 LbrM.03.0340 LmjF.03.0350 LinJ.03.0330 LdBPK_030330.1
LmjF.18.0580	323	peroxisomal enoyl-coa hydratase, putative	1	1	1	1	1	LmxM.18.0580 LbrM.18.0640 LmjF.18.0580 LdBPK_180580.1 LinJ.18.0580
LmjF.35.4780	102	hypothetical protein, unknown function	1	1	1	1	1	LmxM.34.4780 LbrM.34.4740 LmjF.35.4780 LinJ.35.4840 LdBPK_354840.1
LmjF.07.1035	190	hypothetical protein, conserved	1	1	1	1	1	LmxM.07.1035 LbrM.07.1090 LmjF.07.1035 LinJ.07.1190 LdBPK_071190.1
LmjF.05.0285	173	ARP2/3 complex 16kDa subunit, putative	1	1	1	1	1	LmxM.05.0285 LbrM.05.0280 LmjF.05.0285 LinJ.05.0290 LdBPK_050290.1
LmjF.07.0370	923	hypothetical protein, unknown function	1	1	1	1	1	LmxM.07.0370 LbrM.07.0390 LmjF.07.0370 LinJ.07.0100 LdBPK_070100.1
LmjF.31.1250	1091	hypothetical protein, conserved	1	1	1	1	1	LmxM.30.1250 LbrM.31.1480 LmjF.31.1250 LinJ.31.1270 LdBPK_311270.1
LmjF.35.1450	3212	hypothetical protein, conserved	1	1	1	1	1	LmxM.34.1450 LbrM.34.1370 LmjF.35.1450 LdBPK_351460.1 LinJ.35.1460
LmjF.31.1340	461	hypothetical protein, conserved	1	1	1	1	1	LmxM.30.1340 LbrM.31.1570 LmjF.31.1340 LinJ.31.1360 LdBPK_311360.1
LmjF.16.0710	1009	hypothetical protein, conserved	1	1	1	1	1	LmxM.16.0710 LbrM.16.0700 LmjF.16.0710 LinJ.16.0710 LdBPK_160710.1
LmjF.34.1390	4796	hypothetical protein, conserved	1	1	1	1	1	LmxM.33.1390 LbrM.20.1420 LmjF.34.1390 LdBPK_341500.1 LinJ.34.1500
LmjF.33.3000	990	hypothetical protein, unknown function	1	1	1	1	1	LmxM.32.3000 LbrM.33.3280 LmjF.33.3000 LdBPK_333160.1 LinJ.33.3160
LmjF.28.2445	292	hypothetical protein, conserved	1	1	1	1	1	LmxM.28.2445 LbrM.28.2650 LmjF.28.2445 LinJ.28.2630 LdBPK_282630.1
LmjF.31.2200	485	hypothetical protein, unknown function	1	1	1	1	1	LmxM.30.2200 LbrM.31.2460 LmjF.31.2200 LdBPK_312270.1 LinJ.31.2270
LmjF.32.2570	718	hypothetical protein, conserved	1	1	1	1	1	LmxM.31.2570 LbrM.32.2800 LmjF.32.2570 LdBPK_322710.1 LinJ.32.2710
LmjF.24.1180	252	hypothetical protein, conserved	1	1	1	1	1	LmxM.24.1180 LbrM.24.1200 LmjF.24.1180 LinJ.24.1210 LdBPK_241210.1
LmjF.31.1310	1528	hypothetical protein, conserved	1	1	1	1	1	LmxM.30.1310 LbrM.31.3680 LmjF.31.1310 LinJ.31.1330 LdBPK_311330.1
LmjF.28.1190	508	copine i-like protein	1	1	1	1	1	LmxM.28.1190 LbrM.28.1290 LmjF.28.1190 LinJ.28.1300 LdBPK_281300.1
LmjF.12.0590	1858	hypothetical protein, conserved	1	1	1	1	1	LmxM.12.0590 LbrM.12.0590 LmjF.12.0590 LdBPK_120540.1 LinJ.12.0540
LmjF.16.0740	739	hypothetical protein, conserved	1	1	1	1	1	LmxM.16.0740 LbrM.16.0730 LmjF.16.0740 LdBPK_160740.1 LinJ.16.0740
LmjF.33.1220	784	hypothetical protein, conserved	1	1	1	1	1	LmxM.32.1220 LbrM.33.1430 LmjF.33.1220 LinJ.33.1280 LdBPK_331280.1
LmjF.20.1110	1144	hypothetical protein, conserved	1	1	1	1	1	LmxM.20.1110 LbrM.20.5270 LmjF.20.1110 LinJ.20.1130 LdBPK_201130.1
LmjF.16.0560	733	hypothetical protein, conserved	1	1	1	1	1	LmxM.16.0560 LbrM.16.0580 LmjF.16.0560 LinJ.16.0570 LdBPK_160570.1
LmjF.05.0960	679	metallo-peptidase, Clan M-, Family M49	1	1	1	1	1	LmxM.05.0960 LbrM.05.0940 LmjF.05.0960 LdBPK_050960.1 LinJ.05.0960
LmjF.27.2280	130	hypothetical protein, conserved	1	1	1	1	1	LinJ.27.2200 LdBPK_272200.1 LmjF.27.2280 LbrM.27.2460 LmxM.27.2280
LmjF.10.0420	589	dihydroxyacetone kinase 1-like protein	1	1	1	1	1	LmxM.10.0420 LbrM.10.0420 LmjF.10.0420 LinJ.10.0430 LdBPK_100430.1
LmjF.02.0490	710	hypothetical protein, conserved	1	1	1	1	1	LmxM.02.0490 LbrM.02.0470 LmjF.02.0490 LinJ.02.0460 LdBPK_020460.1
LmjF.36.1955	383	hypothetical protein, conserved	1	1	1	1	1	LmxM.36.1955 LmjF.36.1955 LbrM.35.2170 LinJ.36.2060 LdBPK_362060.1
LmjF.25.0400	100	hypothetical protein, unknown function	1	1	1	1	1	LmjF.25.0400 LbrM.25.0350 LmxM.25.0400 LinJ.25.0410 LdBPK_250410.1
LmjF.13.0650	607	palmitoyl acyltransferase 6, putative	1	1	1	1	1	LmxM.13.0650 LbrM.13.0470 LmjF.13.0650 LinJ.13.0540 LdBPK_130540.1
LmjF.24.0710	439	hypothetical protein, conserved	1	1	1	1	1	LmxM.24.0710 LbrM.24.0720 LmjF.24.0710 LdBPK_240720.1 LinJ.24.0720
LmjF.09.1240	2286	hypothetical protein, conserved	1	1	1	1	1	LmjF.09.1240 LbrM.09.1290 LmxM.09.1240 LdBPK_091300.1 LinJ.09.1300
LmjF.30.1950	1187	hypothetical protein, unknown function	1	1	1	1	1	LmxM.29.1950 LbrM.30.1880 LmjF.30.1950 LinJ.30.1930 LdBPK_301930.1
LmjF.11.0250	990	serine/threonine protein kinase, putative	1	1	1	1	1	LmxM.11.0250 LbrM.19.0070 LmjF.11.0250 LdBPK_110250.1 LinJ.11.0250
LmjF.02.0520	1989	hypothetical protein, conserved	1	1	1	1	1	LmxM.02.0520 LbrM.02.0730 LmjF.02.0520 LdBPK_020490.1 LinJ.02.0490
LmjF.33.1960	543	hypothetical protein, conserved	1	1	1	1	1	LmxM.32.1960 LbrM.33.2240 LmjF.33.1960 LdBPK_332080.1 LinJ.33.2080
LmjF.34.1130	2438	hypothetical protein, conserved	1	1	1	1	1	LmxM.33.1130 LbrM.20.1160 LmjF.34.1130 LdBPK_341210.1 LinJ.34.1210
LmjF.24.0890	1170	DNA polymerase theta (polymerase domain only), putative	1	1	1	1	1	LmxM.24.0890 LbrM.24.0900 LmjF.24.0890 LdBPK_240910.1 LinJ.24.0910
LmjF.24.0500	234	hypothetical protein, conserved	1	1	1	1	1	LmxM.24.0500 LbrM.24.0510 LmjF.24.0500 LdBPK_240510.1 LinJ.24.0510
LmjF.17.1180	945	hypothetical protein, unknown function	1	1	1	1	1	LinJ.17.1280 LdBPK_171280.1 LmjF.17.1180 LmxM.17.1180 LbrM.17.1290
LmjF.30.2090	399	alcohol dehydrogenase, putative	1	1	1	1	1	LmxM.29.2090 LbrM.30.2040 LmjF.30.2090 LinJ.30.2100 LdBPK_302100.1
LmjF.12.1110	733	hypothetical protein, unknown function	1	1	1	1	1	LmxM.12.1110 LbrM.12.0780 LmjF.12.1110 LdBPK_120710.1 LinJ.12.0710
LmjF.15.0750	677	hypothetical protein, unknown function	1	1	1	1	1	LmxM.15.0750 LbrM.15.0810 LmjF.15.0750 LinJ.15.0790 LdBPK_150790.1
LmjF.36.6540	240	similarity to endo-1-like protein	1	1	1	1	1	LmxM.36.6540 LmjF.36.6540 LbrM.35.6900 LinJ.36.6850 LdBPK_366850.1
LmjF.03.0550	1316	hypothetical protein, conserved	1	1	1	1	1	LmxM.03.0550 LbrM.03.0460 LmjF.03.0550 LinJ.03.0530 LdBPK_030530.1
LmjF.33.0490	1080	hypothetical protein, conserved	1	1	1	1	1	LmxM.32.0490 LbrM.33.0480 LmjF.33.0490 LdBPK_330500.1 LinJ.33.0500
LmjF.28.2380	1736	subtilisin-like serine peptidase	1	1	1	1	1	LmxM.28.2380 LbrM.28.2570 LmjF.28.2380 LinJ.28.2540 LdBPK_282540.1
LmjF.20.1420	1225	hypothetical protein, conserved	1	1	1	1	1	LmxM.20.1420 LbrM.20.5660 LmjF.20.1420 LinJ.20.1470 LdBPK_201470.1
LmjF.31.1020	951	hypothetical protein, conserved	1	1	1	1	1	LmxM.30.1020 LbrM.31.1220 LmjF.31.1020 LdBPK_311020.1 LinJ.31.1020
LmjF.35.5380	259	hypothetical protein, conserved	1	1	1	1	1	LmxM.34.5380 LbrM.34.5320 LmjF.35.5380 LinJ.35.5050 LdBPK_355050.1
LmjF.28.1230	413	hypothetical protein, unknown function	1	1	1	1	1	LmxM.28.1230 LbrM.28.1330 LmjF.28.1230 LinJ.28.1340 LdBPK_281340.1
LmjF.09.0860	106	hypothetical protein, conserved	1	1	1	1	1	LinJ.09.0910 LdBPK_090910.1 LmxM.09.0860 LbrM.09.0940 LmjF.09.0860
LmjF.33.1440	682	hypothetical protein, conserved	1	1	1	1	1	LmxM.32.1440 LbrM.33.1710 LmjF.33.1440 LinJ.33.1530 LdBPK_331530.1
LmjF.04.0350	2158	hypothetical protein, conserved	1	1	1	1	1	LmxM.04.0350 LbrM.04.0380 LmjF.04.0350 LinJ.04.0340 LdBPK_040340.1
LmjF.13.0920	1523	hypothetical protein, conserved	1	1	1	1	1	LmxM.13.0920 LbrM.13.0730 LmjF.13.0920 LdBPK_130810.1 LinJ.13.0810
LmjF.12.1100	1616	hypothetical protein, conserved	1	1	1	1	1	LmjF.12.1100 LinJ.12.0700 LdBPK_120700.1 LbrM.12.0770 LmxM.12.1100
LmjF.17.0730	658	hypothetical protein, conserved	1	1	1	1	1	LmjF.17.0730 LbrM.17.0670 LmxM.17.0730 LdBPK_170750.1 LinJ.17.0750
LmjF.32.1520	524	hypothetical protein, conserved	1	1	1	1	1	LmxM.31.1520 LbrM.32.1700 LmjF.32.1520 LinJ.32.1600 LdBPK_321600.1
LmjF.18.0930	875	hypothetical protein, conserved	1	1	1	1	1	LmxM.18.0930 LbrM.18.0990 LmjF.18.0930 LinJ.18.0930 LdBPK_180930.1
LmjF.22.1100	2499	hypothetical protein, conserved	1	1	1	1	1	LmjF.22.1100 LdBPK_220920.1 LinJ.22.0920 LbrM.22.1000 LmxM.22.1100
LmjF.11.0290	463	hypothetical protein, unknown function	1	1	1	1	1	LmjF.11.0290 LinJ.11.0290 LdBPK_110290.1 LbrM.19.0030 LmxM.11.0290
LmjF.33.0210	913	hypothetical protein, unknown function	1	1	1	1	1	LmxM.32.0210 LbrM.33.0220 LmjF.33.0210 LdBPK_330220.1 LinJ.33.0220
LmjF.12.0290	1567	hypothetical protein, unknown function	1	1	1	1	1	LmxM.12.0290 LbrM.12.0310 LmjF.12.0290 LinJ.12.0240 LdBPK_120240.1
LmjF.11.0440	586	hypothetical protein, conserved	1	1	1	1	1	LmjF.11.0440 LinJ.11.0440 LdBPK_110440.1 LbrM.11.0120 LmxM.11.0440
LmjF.16.1090	2147	hypothetical protein, unknown function	1	1	1	1	1	LmxM.16.1090 LbrM.16.1120 LmjF.16.1090 LdBPK_161130.1 LinJ.16.1130
LmjF.08.1265	435	unspecified product	1	1	1	1	1	LmxM.08.1223 LbrM.21.2120 LmjF.08.1265 LdBPK_081191.1 LinJ.08.1191
LmjF.31.1150	1107	hypothetical protein, conserved	1	1	1	1	1	LmxM.30.1150 LbrM.31.1350 LmjF.31.1150 LdBPK_311160.1 LinJ.31.1160
LmjF.13.0100	533	hypothetical protein, unknown function	1	1	1	1	1	LdBPK_130100.1 LinJ.13.0100 LmjF.13.0100 LbrM.13.0090 LmxM.13.0100
LmjF.24.0270	1337	protein phosphotase, putative	1	1	1	1	1	LmxM.24.0270 LbrM.24.0270 LmjF.24.0270 LinJ.24.0260 LdBPK_240260.1

## Sheet: Table S5
Table S5: Trees with orthologs across Visceral Leishmania species
Total homologous proteins in:
1) L. (L.) mexicana
2) L. (L.) donovani
3) L. (L.) infantum
Seed Identifier	Protein Length	Product Description	LMEX1	LDON2	LINF3	Homologs Identifiers
LinJ.08.0140	585	hypothetical protein, conserved	1	1	1	LdBPK_080140.1 LinJ.08.0140 LmxM.08.0135 Tb927.5.3660
LinJ.15.0900	461	nucleotide sugar transporter, putative	1	1	1	LdBPK_150900.1 LinJ.15.0900 LmxM.15.0840 Tb927.11.16560
LinJ.01.0720	521	hypothetical protein, unknown function	0	1	2	LdBPK_010720.1 LinJ.01.0710 LinJ.01.0720
LinJ.02.0720	433	hypothetical protein	1	0	2	LinJ.02.0720 LinJ.22.1550 LmxM.22.1690c
LinJ.13.1450	327	alpha tubulin	1	0	2	LinJ.13.1450 LinJ.13.1460 LmxM.13.0390
LinJ.14.0020	1047	phosphatidylinositol 3-kinase 2, putative	1	1	1	LdBPK_140020.1 LinJ.14.0020 LmxM.14.0020
LinJ.22.0670	487	A2 protein	2	0	1	LinJ.22.0670 LmxM.22.0691 LmxM.22.0692
LinJ.24.1510	3372	multi drug resistance protein-like	1	1	1	LdBPK_241510.1 LinJ.24.1510 LmxM.24.1451
LinJ.28.3170	514	hypothetical protein, unknown function	1	1	1	LdBPK_283170.1 LinJ.28.3170 LmxM.28.2940
LinJ.31.2550	497	hypothetical protein, conserved	1	1	1	LdBPK_312550.1 LinJ.31.2550 LmxM.30.2465
LinJ.34.2330	259	hypothetical protein	1	1	1	LdBPK_342330.1 LinJ.34.2330 LmxM.33.2515

## Sheet: Table S6
Table S6: Trees with orthologs across cutaneous Leishmania species
Total homologous proteins in:
1) L. (V.) braziliensis
2) L. (L.) major
3) L. (L.) mexicana
5) L. (L.) infantum
Seed Identifier	Protein Length	Product Description	LBRA1	LMAJ2	LMEX3	LINF4	Homologs Identifiers
LbrM.24.0470	658	hypothetical predicted transmembrane protein	3	3	3	1	LbrM.24.0450 LbrM.24.0470 LbrM.24.0480 LinJ.24.0440 LmjF.22.0860 LmjF.24.0440 LmjF.24.0450 LmxM.22.0860 LmxM.24.0440 LmxM.24.0450
LbrM.20.5340	341	calpain-like cysteine peptidase, putative,cysteine peptidase, Clan CA, family C2, putative	2	2	2	2	LbrM.20.5340 LbrM.20.5380 LinJ.20.1210 LinJ.20.1220 LmjF.20.1180 LmjF.20.1185 LmxM.20.1180 LmxM.20.1185
LbrM.02.0170	368	RNA helicase, putative	2	3	2	0	LbrM.02.0170 LbrM.02.0230 LmjF.02.0170 LmjF.02.0200 LmjF.02.0210 LmxM.02.0170 LmxM.02.0200
LbrM.31.1840	487	thiolase protein-like protein	2	2	2	1	LbrM.23.0840 LbrM.31.1840 LinJ.31.1660 LmjF.31.1630 LmjF.31.1640 LmxM.30.1630 LmxM.30.1640
LbrM.25.2450	874	hypothetical protein, conserved	2	1	1	1	LbrM.25.1380 LbrM.25.2450 LinJ.25.1900 LmjF.25.1820 LmxM.25.1820
LbrM.33.1340	290	hypothetical protein, conserved	2	1	1	1	LbrM.33.1340 LbrM.33.1350 LinJ.33.1200 LmjF.33.1140 LmxM.32.1140
LbrM.13.0660	793	hypothetical protein, conserved	1	1	1	1	LbrM.13.0660 LinJ.13.0740 LmjF.13.0850 LmxM.13.0850
LbrM.15.0490	718	hypothetical protein, conserved	1	1	1	1	LbrM.15.0490 LinJ.15.0510 LmjF.15.0490 LmxM.15.0490
LbrM.22.0970	814	hypothetical protein, conserved	1	1	1	1	LbrM.22.0970 LinJ.22.0890 LmjF.22.1070 LmxM.22.1070
LbrM.24.0430	1331	hypothetical protein, unknown function	1	1	1	1	LbrM.24.0430 LinJ.24.0430 LmjF.24.0430 LmxM.24.0430
LbrM.31.1000	114	hypothetical protein, conserved	1	1	1	1	LbrM.31.1000 LinJ.31.0850 LmjF.31.0820 LmxM.30.0820
LbrM.32.3440	2412	hypothetical protein, conserved	1	1	1	1	LbrM.32.3440 LinJ.32.3350 LmjF.32.3150 LmxM.31.3150
LbrM.33.1350	470	hypothetical protein, conserved	1	1	1	1	LbrM.33.1350 LinJ.33.1200 LmjF.33.1140 LmxM.32.1140
LbrM.16.1120	2341	hypothetical protein, unknown function	1	1	1	0	LbrM.16.1120 LmjF.16.1090 LmxM.16.1090
LbrM.28.3150	140	hypothetical protein, unknown function	1	1	1	0	LbrM.28.3150 LmjF.28.2940 LmxM.28.2940
